# Supplementary material for: Solvent-induced polymorphism in dipodal N-donor ligands containing a biphenyl core
Source: RSC Adv. 2023 Oct 18;13(44):30625–32. doi: 10.1039/d3ra05713e (PMC10582825; doi:10.1039/d3ra05713e)
Supplement: RA-013-D3RA05713E-s002 [file RA-013-D3RA05713E-s002.cif]

# Electronic Supplementary Material (ESI) for RSC Advances.
# This journal is © The Royal Society of Chemistry 2023

####################################################################### 
# 
# This file contains crystal structure data downloaded from the 
# Cambridge Structural Database (CSD) hosted by the Cambridge 
# Crystallographic Data Centre (CCDC).
# 
# Full information about CCDC data access policies and citation 
# guidelines are available at http://www.ccdc.cam.ac.uk/access/V1 
# 
# Audit and citation data items may have been added by the CCDC. 
# Please retain this information to preserve the provenance of 
# this file and to allow appropriate attribution of the data. 
# 
#######################################################################

data_1THF
_database_code_depnum_ccdc_archive 'CCDC 2253373'
loop_
_audit_author_name
_audit_author_address
'Liliana Dobrzanska'
;Nicolaus Copernicus University 
Poland
;
_audit_update_record             
;
2023-04-02 deposited with the CCDC.	2023-10-06 downloaded from the CCDC.
;

_audit_creation_method           SHELXL-2018/3
_shelx_SHELXL_version_number     2018/3
_chemical_name_systematic        ?
_chemical_name_common            ?
_chemical_melting_point          ?
_chemical_formula_moiety         ?
_chemical_formula_sum            'C24 H20 N2'
_chemical_formula_weight         336.42

loop_
_atom_type_symbol
_atom_type_description
_atom_type_scat_dispersion_real
_atom_type_scat_dispersion_imag
_atom_type_scat_source
C C 0.0181 0.0091 'International Tables Vol C Tables 4.2.6.8 and 6.1.1.4'
H H 0.0000 0.0000 'International Tables Vol C Tables 4.2.6.8 and 6.1.1.4'
N N 0.0311 0.0180 'International Tables Vol C Tables 4.2.6.8 and 6.1.1.4'

_space_group_crystal_system      monoclinic
_space_group_IT_number           14
_space_group_name_H-M_alt        'P 21/c'
_space_group_name_Hall           '-P 2ybc'

_shelx_space_group_comment       
;
The symmetry employed for this shelxl refinement is uniquely defined
by the following loop, which should always be used as a source of
symmetry information in preference to the above space-group names.
They are only intended as comments.
;

loop_
_space_group_symop_operation_xyz
'x, y, z'
'-x, y+1/2, -z+1/2'
'-x, -y, -z'
'x, -y-1/2, z-1/2'

_cell_length_a                   20.7777(2)
_cell_length_b                   10.58810(10)
_cell_length_c                   8.25020(10)
_cell_angle_alpha                90
_cell_angle_beta                 94.6050(10)
_cell_angle_gamma                90
_cell_volume                     1809.16(3)
_cell_formula_units_Z            4
_cell_measurement_temperature    100(2)
_cell_measurement_reflns_used    20029
_cell_measurement_theta_min      2.1370
_cell_measurement_theta_max      76.4520

_exptl_crystal_description       prism
_exptl_crystal_colour            colorless
_exptl_crystal_density_meas      ?
_exptl_crystal_density_method    ?
_exptl_crystal_density_diffrn    1.235
_exptl_crystal_F_000             712
_exptl_transmission_factor_min   ?
_exptl_transmission_factor_max   ?
_exptl_crystal_size_max          0.150
_exptl_crystal_size_mid          0.090
_exptl_crystal_size_min          0.030
_exptl_absorpt_coefficient_mu    0.556
_shelx_estimated_absorpt_T_min   0.921
_shelx_estimated_absorpt_T_max   0.984
_exptl_absorpt_correction_type   multi-scan
_exptl_absorpt_correction_T_min  0.80997
_exptl_absorpt_correction_T_max  1.00000
_exptl_absorpt_process_details   
;
CrysAlisPro 1.171.41.104a (Rigaku Oxford Diffraction, 2021)
Empirical absorption correction using spherical harmonics,
implemented in SCALE3 ABSPACK scaling algorithm.
;
_exptl_absorpt_special_details   ?
_diffrn_ambient_temperature      100(2)
_diffrn_radiation_wavelength     1.54184
_diffrn_radiation_type           CuK\a
_diffrn_source                   'micro-focus sealed X-ray tube'
_diffrn_measurement_device_type  'XtaLAB Synergy, Dualflex, HyPix'
_diffrn_measurement_method       '\w scans'
_diffrn_detector_area_resol_mean 10.0000
_diffrn_reflns_number            39998
_diffrn_reflns_av_unetI/netI     0.0166
_diffrn_reflns_av_R_equivalents  0.0347
_diffrn_reflns_limit_h_min       -25
_diffrn_reflns_limit_h_max       25
_diffrn_reflns_limit_k_min       -13
_diffrn_reflns_limit_k_max       12
_diffrn_reflns_limit_l_min       -9
_diffrn_reflns_limit_l_max       10
_diffrn_reflns_theta_min         2.133
_diffrn_reflns_theta_max         77.222
_diffrn_reflns_theta_full        67.684
_diffrn_measured_fraction_theta_max 0.982
_diffrn_measured_fraction_theta_full 0.999
_diffrn_reflns_Laue_measured_fraction_max 0.982
_diffrn_reflns_Laue_measured_fraction_full 0.999
_diffrn_reflns_point_group_measured_fraction_max 0.982
_diffrn_reflns_point_group_measured_fraction_full 0.999
_reflns_number_total             3774
_reflns_number_gt                3273
_reflns_threshold_expression     'I > 2\s(I)'
_reflns_Friedel_coverage         0.000
_reflns_Friedel_fraction_max     .
_reflns_Friedel_fraction_full    .

_reflns_special_details          
;
 Reflections were merged by SHELXL according to the crystal
 class for the calculation of statistics and refinement.
 
 _reflns_Friedel_fraction is defined as the number of unique
 Friedel pairs measured divided by the number that would be
 possible theoretically, ignoring centric projections and
 systematic absences.
;

_computing_data_collection       'CrysAlisPro 1.171.41.104a (Rigaku OD, 2021)'
_computing_cell_refinement       'CrysAlisPro 1.171.41.104a (Rigaku OD, 2021)'
_computing_data_reduction        'CrysAlisPro 1.171.41.104a (Rigaku OD, 2021)'
_computing_structure_solution    'SHELXS-2018/3 (Sheldrick, 2018)'
_computing_structure_refinement  'SHELXL-2018/3 (Sheldrick, 2018)'
_computing_molecular_graphics    'Mercury (Macrae et al., 2008)'
_computing_publication_material  ?
_refine_special_details          ?
_refine_ls_structure_factor_coef Fsqd
_refine_ls_matrix_type           full
_refine_ls_weighting_scheme      calc
_refine_ls_weighting_details     
'w=1/[\s^2^(Fo^2^)+(0.0456P)^2^+0.5778P] where P=(Fo^2^+2Fc^2^)/3'
_atom_sites_solution_primary     direct
_atom_sites_solution_secondary   ?
_atom_sites_solution_hydrogens   geom
_refine_ls_hydrogen_treatment    constr
_refine_ls_extinction_method     none
_refine_ls_extinction_coef       .
_refine_ls_number_reflns         3774
_refine_ls_number_parameters     235
_refine_ls_number_restraints     0
_refine_ls_R_factor_all          0.0440
_refine_ls_R_factor_gt           0.0373
_refine_ls_wR_factor_ref         0.0978
_refine_ls_wR_factor_gt          0.0936
_refine_ls_goodness_of_fit_ref   1.028
_refine_ls_restrained_S_all      1.028
_refine_ls_shift/su_max          0.001
_refine_ls_shift/su_mean         0.000

loop_
_atom_site_label
_atom_site_type_symbol
_atom_site_fract_x
_atom_site_fract_y
_atom_site_fract_z
_atom_site_U_iso_or_equiv
_atom_site_adp_type
_atom_site_occupancy
_atom_site_site_symmetry_order
_atom_site_calc_flag
_atom_site_refinement_flags_posn
_atom_site_refinement_flags_adp
_atom_site_refinement_flags_occupancy
_atom_site_disorder_assembly
_atom_site_disorder_group
N1 N 1.01231(10) 0.72862(18) 1.39012(19) 0.0763(6) Uani 1 1 d . . . . .
C2 C 0.95380(13) 0.75439(19) 1.4321(2) 0.0758(6) Uani 1 1 d . . . . .
H2 H 0.947227 0.833639 1.482220 0.091 Uiso 1 1 calc R U . . .
C3 C 0.90182(8) 0.67490(15) 1.40864(18) 0.0508(4) Uani 1 1 d . . . . .
H3 H 0.860884 0.699229 1.441898 0.061 Uiso 1 1 calc R U . . .
C4 C 0.90966(6) 0.55934(12) 1.33623(13) 0.0281(3) Uani 1 1 d . . . . .
C5 C 0.97033(6) 0.52950(14) 1.29199(16) 0.0388(3) Uani 1 1 d . . . . .
H5 H 0.978159 0.450663 1.242236 0.047 Uiso 1 1 calc R U . . .
C6 C 1.01962(7) 0.6162(2) 1.32116(19) 0.0612(5) Uani 1 1 d . . . . .
H6 H 1.061257 0.594296 1.290214 0.073 Uiso 1 1 calc R U . . .
C7 C 0.85459(6) 0.46814(13) 1.30600(15) 0.0355(3) Uani 1 1 d . . . . .
H7A H 0.821026 0.487767 1.380851 0.043 Uiso 1 1 calc R U . . .
H7B H 0.870374 0.381444 1.330428 0.043 Uiso 1 1 calc R U . . .
C8 C 0.82460(5) 0.47283(11) 1.13190(14) 0.0284(3) Uani 1 1 d . . . . .
C9 C 0.77721(6) 0.56146(12) 1.08631(14) 0.0296(3) Uani 1 1 d . . . . .
H9 H 0.765049 0.621499 1.163795 0.036 Uiso 1 1 calc R U . . .
C10 C 0.74730(5) 0.56391(12) 0.92962(14) 0.0274(2) Uani 1 1 d . . . . .
H10 H 0.715020 0.625383 0.901430 0.033 Uiso 1 1 calc R U . . .
C11 C 0.76417(5) 0.47706(11) 0.81328(13) 0.0230(2) Uani 1 1 d . . . . .
C12 C 0.81346(5) 0.39115(11) 0.85774(14) 0.0281(2) Uani 1 1 d . . . . .
H12 H 0.826848 0.333016 0.779428 0.034 Uiso 1 1 calc R U . . .
C13 C 0.84323(6) 0.38935(12) 1.01464(15) 0.0309(3) Uani 1 1 d . . . . .
H13 H 0.876746 0.330243 1.042034 0.037 Uiso 1 1 calc R U . . .
C14 C 0.72930(5) 0.47289(10) 0.64874(13) 0.0224(2) Uani 1 1 d . . . . .
C15 C 0.70589(5) 0.58248(11) 0.57033(13) 0.0250(2) Uani 1 1 d . . . . .
H15 H 0.712842 0.661955 0.622248 0.030 Uiso 1 1 calc R U . . .
C16 C 0.67255(5) 0.57706(11) 0.41745(13) 0.0259(2) Uani 1 1 d . . . . .
H16 H 0.657477 0.652912 0.365907 0.031 Uiso 1 1 calc R U . . .
C17 C 0.66096(5) 0.46204(11) 0.33898(13) 0.0250(2) Uani 1 1 d . . . . .
C18 C 0.68414(5) 0.35251(11) 0.41671(13) 0.0253(2) Uani 1 1 d . . . . .
H18 H 0.676654 0.273036 0.365153 0.030 Uiso 1 1 calc R U . . .
C19 C 0.71804(5) 0.35789(11) 0.56857(13) 0.0245(2) Uani 1 1 d . . . . .
H19 H 0.733845 0.282048 0.618793 0.029 Uiso 1 1 calc R U . . .
C20 C 0.62500(5) 0.45488(12) 0.17201(13) 0.0292(3) Uani 1 1 d . . . . .
H20A H 0.627819 0.538047 0.118197 0.035 Uiso 1 1 calc R U . . .
H20B H 0.646735 0.392272 0.105936 0.035 Uiso 1 1 calc R U . . .
C21 C 0.55459(5) 0.41886(11) 0.17369(12) 0.0238(2) Uani 1 1 d . . . . .
C22 C 0.51356(5) 0.47980(11) 0.27337(13) 0.0271(2) Uani 1 1 d . . . . .
H22 H 0.530045 0.542709 0.347622 0.033 Uiso 1 1 calc R U . . .
C23 C 0.44860(6) 0.44872(11) 0.26434(14) 0.0273(2) Uani 1 1 d . . . . .
H23 H 0.421579 0.492792 0.332755 0.033 Uiso 1 1 calc R U . . .
N24 N 0.42175(5) 0.36029(9) 0.16491(11) 0.0281(2) Uani 1 1 d . . . . .
C25 C 0.46157(6) 0.30231(11) 0.06977(14) 0.0301(3) Uani 1 1 d . . . . .
H25 H 0.443795 0.239630 -0.003074 0.036 Uiso 1 1 calc R U . . .
C26 C 0.52712(6) 0.32726(11) 0.06991(14) 0.0284(2) Uani 1 1 d . . . . .
H26 H 0.552900 0.282035 -0.000385 0.034 Uiso 1 1 calc R U . . .

loop_
_atom_site_aniso_label
_atom_site_aniso_U_11
_atom_site_aniso_U_22
_atom_site_aniso_U_33
_atom_site_aniso_U_23
_atom_site_aniso_U_13
_atom_site_aniso_U_12
N1 0.0880(12) 0.0878(12) 0.0487(8) 0.0086(8) -0.0218(8) -0.0600(10)
C2 0.1148(19) 0.0542(11) 0.0560(11) -0.0176(9) -0.0086(11) -0.0341(11)
C3 0.0613(10) 0.0482(9) 0.0427(8) -0.0137(7) 0.0025(7) -0.0010(7)
C4 0.0287(6) 0.0345(6) 0.0201(5) 0.0023(4) -0.0042(4) -0.0055(5)
C5 0.0307(6) 0.0509(8) 0.0340(6) 0.0030(6) -0.0021(5) -0.0011(6)
C6 0.0342(8) 0.1043(15) 0.0437(8) 0.0180(9) -0.0063(6) -0.0242(9)
C7 0.0316(6) 0.0466(8) 0.0270(6) 0.0079(5) -0.0059(5) -0.0131(5)
C8 0.0226(5) 0.0349(6) 0.0266(6) 0.0064(5) -0.0036(4) -0.0117(5)
C9 0.0250(6) 0.0382(7) 0.0256(6) -0.0014(5) 0.0020(4) -0.0029(5)
C10 0.0211(5) 0.0343(6) 0.0266(5) 0.0019(5) 0.0009(4) 0.0025(4)
C11 0.0165(5) 0.0278(6) 0.0242(5) 0.0034(4) -0.0005(4) -0.0038(4)
C12 0.0233(5) 0.0294(6) 0.0306(6) -0.0001(5) -0.0037(4) 0.0009(4)
C13 0.0241(5) 0.0315(6) 0.0353(6) 0.0049(5) -0.0081(5) -0.0004(5)
C14 0.0150(5) 0.0294(6) 0.0228(5) 0.0029(4) 0.0016(4) 0.0002(4)
C15 0.0209(5) 0.0275(6) 0.0266(5) 0.0015(4) 0.0019(4) 0.0007(4)
C16 0.0212(5) 0.0292(6) 0.0275(5) 0.0076(4) 0.0020(4) 0.0037(4)
C17 0.0178(5) 0.0357(6) 0.0215(5) 0.0049(4) 0.0019(4) -0.0004(4)
C18 0.0228(5) 0.0294(6) 0.0235(5) 0.0006(4) 0.0013(4) -0.0024(4)
C19 0.0217(5) 0.0271(6) 0.0244(5) 0.0045(4) 0.0007(4) 0.0007(4)
C20 0.0246(6) 0.0412(7) 0.0217(5) 0.0053(5) 0.0001(4) 0.0005(5)
C21 0.0243(5) 0.0283(6) 0.0183(5) 0.0063(4) -0.0021(4) 0.0018(4)
C22 0.0274(6) 0.0310(6) 0.0225(5) -0.0018(4) -0.0015(4) -0.0031(5)
C23 0.0259(6) 0.0314(6) 0.0243(5) 0.0013(5) 0.0012(4) 0.0005(4)
N24 0.0269(5) 0.0311(5) 0.0253(5) 0.0045(4) -0.0038(4) -0.0036(4)
C25 0.0343(6) 0.0276(6) 0.0274(5) -0.0015(5) -0.0046(5) -0.0034(5)
C26 0.0320(6) 0.0282(6) 0.0247(5) 0.0001(5) 0.0004(4) 0.0044(5)

_geom_special_details            
;
 All esds (except the esd in the dihedral angle between two l.s. planes)
 are estimated using the full covariance matrix.  The cell esds are taken
 into account individually in the estimation of esds in distances, angles
 and torsion angles; correlations between esds in cell parameters are only
 used when they are defined by crystal symmetry.  An approximate (isotropic)
 treatment of cell esds is used for estimating esds involving l.s. planes.
;

loop_
_geom_bond_atom_site_label_1
_geom_bond_atom_site_label_2
_geom_bond_distance
_geom_bond_site_symmetry_2
_geom_bond_publ_flag
N1 C2 1.319(3) . ?
N1 C6 1.334(3) . ?
C2 C3 1.371(3) . ?
C2 H2 0.9500 . ?
C3 C4 1.3770(19) . ?
C3 H3 0.9500 . ?
C4 C5 1.3769(18) . ?
C4 C7 1.5027(16) . ?
C5 C6 1.382(2) . ?
C5 H5 0.9500 . ?
C6 H6 0.9500 . ?
C7 C8 1.5199(15) . ?
C7 H7A 0.9900 . ?
C7 H7B 0.9900 . ?
C8 C13 1.3882(18) . ?
C8 C9 1.3900(17) . ?
C9 C10 1.3889(16) . ?
C9 H9 0.9500 . ?
C10 C11 1.3942(16) . ?
C10 H10 0.9500 . ?
C11 C12 1.3966(16) . ?
C11 C14 1.4872(14) . ?
C12 C13 1.3893(16) . ?
C12 H12 0.9500 . ?
C13 H13 0.9500 . ?
C14 C19 1.3965(16) . ?
C14 C15 1.3968(15) . ?
C15 C16 1.3906(15) . ?
C15 H15 0.9500 . ?
C16 C17 1.3911(17) . ?
C16 H16 0.9500 . ?
C17 C18 1.3923(16) . ?
C17 C20 1.5155(15) . ?
C18 C19 1.3883(15) . ?
C18 H18 0.9500 . ?
C19 H19 0.9500 . ?
C20 C21 1.5130(15) . ?
C20 H20A 0.9900 . ?
C20 H20B 0.9900 . ?
C21 C26 1.3861(16) . ?
C21 C22 1.3900(16) . ?
C22 C23 1.3854(16) . ?
C22 H22 0.9500 . ?
C23 N24 1.3370(15) . ?
C23 H23 0.9500 . ?
N24 C25 1.3349(16) . ?
C25 C26 1.3871(17) . ?
C25 H25 0.9500 . ?
C26 H26 0.9500 . ?

loop_
_geom_angle_atom_site_label_1
_geom_angle_atom_site_label_2
_geom_angle_atom_site_label_3
_geom_angle
_geom_angle_site_symmetry_1
_geom_angle_site_symmetry_3
_geom_angle_publ_flag
C2 N1 C6 115.83(14) . . ?
N1 C2 C3 124.62(18) . . ?
N1 C2 H2 117.7 . . ?
C3 C2 H2 117.7 . . ?
C2 C3 C4 119.18(17) . . ?
C2 C3 H3 120.4 . . ?
C4 C3 H3 120.4 . . ?
C5 C4 C3 117.49(13) . . ?
C5 C4 C7 120.64(12) . . ?
C3 C4 C7 121.87(13) . . ?
C4 C5 C6 118.88(15) . . ?
C4 C5 H5 120.6 . . ?
C6 C5 H5 120.6 . . ?
N1 C6 C5 123.98(17) . . ?
N1 C6 H6 118.0 . . ?
C5 C6 H6 118.0 . . ?
C4 C7 C8 112.63(10) . . ?
C4 C7 H7A 109.1 . . ?
C8 C7 H7A 109.1 . . ?
C4 C7 H7B 109.1 . . ?
C8 C7 H7B 109.1 . . ?
H7A C7 H7B 107.8 . . ?
C13 C8 C9 118.19(10) . . ?
C13 C8 C7 121.44(11) . . ?
C9 C8 C7 120.37(11) . . ?
C10 C9 C8 121.25(11) . . ?
C10 C9 H9 119.4 . . ?
C8 C9 H9 119.4 . . ?
C9 C10 C11 120.66(11) . . ?
C9 C10 H10 119.7 . . ?
C11 C10 H10 119.7 . . ?
C10 C11 C12 117.93(10) . . ?
C10 C11 C14 121.13(10) . . ?
C12 C11 C14 120.90(10) . . ?
C13 C12 C11 121.05(11) . . ?
C13 C12 H12 119.5 . . ?
C11 C12 H12 119.5 . . ?
C8 C13 C12 120.83(11) . . ?
C8 C13 H13 119.6 . . ?
C12 C13 H13 119.6 . . ?
C19 C14 C15 117.78(10) . . ?
C19 C14 C11 120.60(10) . . ?
C15 C14 C11 121.61(10) . . ?
C16 C15 C14 121.03(11) . . ?
C16 C15 H15 119.5 . . ?
C14 C15 H15 119.5 . . ?
C15 C16 C17 120.88(10) . . ?
C15 C16 H16 119.6 . . ?
C17 C16 H16 119.6 . . ?
C16 C17 C18 118.32(10) . . ?
C16 C17 C20 121.40(10) . . ?
C18 C17 C20 120.27(11) . . ?
C19 C18 C17 120.87(11) . . ?
C19 C18 H18 119.6 . . ?
C17 C18 H18 119.6 . . ?
C18 C19 C14 121.12(10) . . ?
C18 C19 H19 119.4 . . ?
C14 C19 H19 119.4 . . ?
C21 C20 C17 114.26(9) . . ?
C21 C20 H20A 108.7 . . ?
C17 C20 H20A 108.7 . . ?
C21 C20 H20B 108.7 . . ?
C17 C20 H20B 108.7 . . ?
H20A C20 H20B 107.6 . . ?
C26 C21 C22 116.65(10) . . ?
C26 C21 C20 121.42(10) . . ?
C22 C21 C20 121.86(10) . . ?
C23 C22 C21 119.93(10) . . ?
C23 C22 H22 120.0 . . ?
C21 C22 H22 120.0 . . ?
N24 C23 C22 123.79(11) . . ?
N24 C23 H23 118.1 . . ?
C22 C23 H23 118.1 . . ?
C25 N24 C23 115.78(10) . . ?
N24 C25 C26 124.53(11) . . ?
N24 C25 H25 117.7 . . ?
C26 C25 H25 117.7 . . ?
C21 C26 C25 119.30(11) . . ?
C21 C26 H26 120.4 . . ?
C25 C26 H26 120.4 . . ?

loop_
_geom_torsion_atom_site_label_1
_geom_torsion_atom_site_label_2
_geom_torsion_atom_site_label_3
_geom_torsion_atom_site_label_4
_geom_torsion
_geom_torsion_site_symmetry_1
_geom_torsion_site_symmetry_2
_geom_torsion_site_symmetry_3
_geom_torsion_site_symmetry_4
_geom_torsion_publ_flag
C6 N1 C2 C3 -0.4(3) . . . . ?
N1 C2 C3 C4 -0.1(3) . . . . ?
C2 C3 C4 C5 0.5(2) . . . . ?
C2 C3 C4 C7 -179.62(14) . . . . ?
C3 C4 C5 C6 -0.37(19) . . . . ?
C7 C4 C5 C6 179.70(12) . . . . ?
C2 N1 C6 C5 0.5(2) . . . . ?
C4 C5 C6 N1 -0.1(2) . . . . ?
C5 C4 C7 C8 -80.98(15) . . . . ?
C3 C4 C7 C8 99.10(15) . . . . ?
C4 C7 C8 C13 95.32(14) . . . . ?
C4 C7 C8 C9 -84.95(14) . . . . ?
C13 C8 C9 C10 2.45(17) . . . . ?
C7 C8 C9 C10 -177.29(11) . . . . ?
C8 C9 C10 C11 -0.04(18) . . . . ?
C9 C10 C11 C12 -2.28(17) . . . . ?
C9 C10 C11 C14 175.63(10) . . . . ?
C10 C11 C12 C13 2.20(17) . . . . ?
C14 C11 C12 C13 -175.71(10) . . . . ?
C9 C8 C13 C12 -2.52(17) . . . . ?
C7 C8 C13 C12 177.22(11) . . . . ?
C11 C12 C13 C8 0.20(18) . . . . ?
C10 C11 C14 C19 -144.02(11) . . . . ?
C12 C11 C14 C19 33.83(15) . . . . ?
C10 C11 C14 C15 34.94(15) . . . . ?
C12 C11 C14 C15 -147.21(11) . . . . ?
C19 C14 C15 C16 -0.07(15) . . . . ?
C11 C14 C15 C16 -179.06(10) . . . . ?
C14 C15 C16 C17 0.70(16) . . . . ?
C15 C16 C17 C18 -0.60(16) . . . . ?
C15 C16 C17 C20 -179.68(10) . . . . ?
C16 C17 C18 C19 -0.10(16) . . . . ?
C20 C17 C18 C19 178.99(10) . . . . ?
C17 C18 C19 C14 0.73(16) . . . . ?
C15 C14 C19 C18 -0.63(15) . . . . ?
C11 C14 C19 C18 178.37(10) . . . . ?
C16 C17 C20 C21 -99.89(13) . . . . ?
C18 C17 C20 C21 81.05(13) . . . . ?
C17 C20 C21 C26 -133.03(11) . . . . ?
C17 C20 C21 C22 50.09(15) . . . . ?
C26 C21 C22 C23 -0.69(16) . . . . ?
C20 C21 C22 C23 176.32(10) . . . . ?
C21 C22 C23 N24 0.92(18) . . . . ?
C22 C23 N24 C25 -0.86(17) . . . . ?
C23 N24 C25 C26 0.67(17) . . . . ?
C22 C21 C26 C25 0.50(16) . . . . ?
C20 C21 C26 C25 -176.53(10) . . . . ?
N24 C25 C26 C21 -0.52(18) . . . . ?

_refine_diff_density_max         0.201
_refine_diff_density_min         -0.250
_refine_diff_density_rms         0.035

_shelx_res_file                  
;
REM P2(1)/c (#14 in standard setting)
REM  CrysAlisPro recorded range (K): Min=99.9; max=100.1; aver:100.0
TITL LD in P2(1)/c
    C:\DOCUME~1\Liliana\Desktop\TODO20~4\SIMRAN~1\SC3THF\LD.res
    created by SHELXL-2018/3 at 19:04:49 on 13-Aug-2021
CELL 1.54184 20.7777 10.5881 8.2502 90.000 94.605 90.000
ZERR 4.0000 0.0002 0.0001 0.0001 0.000 0.001 0.000
LATT 1
SYMM -X, 0.5+Y, 0.5-Z
SFAC C H N
UNIT 96 80 8
MERG 2
FMAP
GRID
PLAN
TEMP -173
SIZE 0.15 0.09 0.03
CONF
HTAB
BOND $H
OMIT -8 0 4
OMIT 2 1 4
L.S. 10
ACTA
WGHT    0.045600    0.577800
FVAR       2.46699
N1    3    1.012311    0.728623    1.390119    11.00000    0.08804    0.08779 =
         0.04868    0.00862   -0.02182   -0.05997
C2    1    0.953800    0.754391    1.432137    11.00000    0.11481    0.05415 =
         0.05604   -0.01764   -0.00858   -0.03410
AFIX  43
H2    2    0.947227    0.833639    1.482220    11.00000   -1.20000
AFIX   0
C3    1    0.901818    0.674898    1.408638    11.00000    0.06132    0.04820 =
         0.04267   -0.01365    0.00246   -0.00099
AFIX  43
H3    2    0.860884    0.699229    1.441898    11.00000   -1.20000
AFIX   0
C4    1    0.909662    0.559342    1.336231    11.00000    0.02867    0.03445 =
         0.02006    0.00230   -0.00420   -0.00553
C5    1    0.970327    0.529503    1.291985    11.00000    0.03069    0.05085 =
         0.03400    0.00297   -0.00212   -0.00113
AFIX  43
H5    2    0.978159    0.450663    1.242236    11.00000   -1.20000
AFIX   0
C6    1    1.019625    0.616159    1.321159    11.00000    0.03417    0.10428 =
         0.04370    0.01799   -0.00632   -0.02422
AFIX  43
H6    2    1.061257    0.594296    1.290214    11.00000   -1.20000
AFIX   0
C7    1    0.854591    0.468136    1.305999    11.00000    0.03156    0.04661 =
         0.02695    0.00794   -0.00590   -0.01310
AFIX  23
H7A   2    0.821026    0.487767    1.380851    11.00000   -1.20000
H7B   2    0.870374    0.381444    1.330428    11.00000   -1.20000
AFIX   0
C8    1    0.824599    0.472832    1.131904    11.00000    0.02260    0.03493 =
         0.02663    0.00643   -0.00359   -0.01169
C9    1    0.777210    0.561463    1.086311    11.00000    0.02499    0.03818 =
         0.02559   -0.00135    0.00204   -0.00294
AFIX  43
H9    2    0.765049    0.621499    1.163795    11.00000   -1.20000
AFIX   0
C10   1    0.747299    0.563911    0.929618    11.00000    0.02108    0.03430 =
         0.02663    0.00190    0.00090    0.00253
AFIX  43
H10   2    0.715020    0.625383    0.901430    11.00000   -1.20000
AFIX   0
C11   1    0.764171    0.477061    0.813283    11.00000    0.01653    0.02778 =
         0.02421    0.00337   -0.00048   -0.00379
C12   1    0.813460    0.391150    0.857735    11.00000    0.02327    0.02935 =
         0.03062   -0.00006   -0.00368    0.00093
AFIX  43
H12   2    0.826848    0.333016    0.779428    11.00000   -1.20000
AFIX   0
C13   1    0.843226    0.389347    1.014641    11.00000    0.02409    0.03146 =
         0.03534    0.00492   -0.00808   -0.00040
AFIX  43
H13   2    0.876746    0.330243    1.042034    11.00000   -1.20000
AFIX   0
C14   1    0.729304    0.472894    0.648742    11.00000    0.01495    0.02936 =
         0.02278    0.00291    0.00157    0.00016
C15   1    0.705885    0.582482    0.570329    11.00000    0.02092    0.02748 =
         0.02661    0.00154    0.00188    0.00075
AFIX  43
H15   2    0.712842    0.661955    0.622248    11.00000   -1.20000
AFIX   0
C16   1    0.672545    0.577058    0.417449    11.00000    0.02121    0.02917 =
         0.02747    0.00758    0.00196    0.00373
AFIX  43
H16   2    0.657477    0.652912    0.365907    11.00000   -1.20000
AFIX   0
C17   1    0.660965    0.462039    0.338984    11.00000    0.01782    0.03574 =
         0.02149    0.00487    0.00190   -0.00035
C18   1    0.684139    0.352505    0.416713    11.00000    0.02284    0.02936 =
         0.02347    0.00057    0.00130   -0.00242
AFIX  43
H18   2    0.676654    0.273036    0.365153    11.00000   -1.20000
AFIX   0
C19   1    0.718040    0.357887    0.568566    11.00000    0.02170    0.02711 =
         0.02438    0.00450    0.00071    0.00070
AFIX  43
H19   2    0.733845    0.282048    0.618793    11.00000   -1.20000
AFIX   0
C20   1    0.624997    0.454881    0.172005    11.00000    0.02458    0.04115 =
         0.02171    0.00528    0.00007    0.00048
AFIX  23
H20A  2    0.627819    0.538047    0.118197    11.00000   -1.20000
H20B  2    0.646735    0.392272    0.105936    11.00000   -1.20000
AFIX   0
C21   1    0.554589    0.418858    0.173694    11.00000    0.02425    0.02826 =
         0.01835    0.00631   -0.00215    0.00182
C22   1    0.513560    0.479803    0.273373    11.00000    0.02739    0.03098 =
         0.02248   -0.00184   -0.00154   -0.00314
AFIX  43
H22   2    0.530045    0.542709    0.347622    11.00000   -1.20000
AFIX   0
C23   1    0.448603    0.448720    0.264339    11.00000    0.02590    0.03144 =
         0.02428    0.00135    0.00121    0.00049
AFIX  43
H23   2    0.421579    0.492792    0.332755    11.00000   -1.20000
AFIX   0
N24   3    0.421747    0.360289    0.164907    11.00000    0.02688    0.03110 =
         0.02531    0.00446   -0.00377   -0.00356
C25   1    0.461573    0.302314    0.069772    11.00000    0.03426    0.02755 =
         0.02742   -0.00155   -0.00457   -0.00336
AFIX  43
H25   2    0.443795    0.239630   -0.003074    11.00000   -1.20000
AFIX   0
C26   1    0.527115    0.327256    0.069908    11.00000    0.03199    0.02821 =
         0.02471    0.00012    0.00040    0.00438
AFIX  43
H26   2    0.552900    0.282035   -0.000385    11.00000   -1.20000
AFIX   0
HKLF 4


REM  LD in P2(1)/c
REM wR2 = 0.0978, GooF = S = 1.028, Restrained GooF = 1.028 for all data
REM R1 = 0.0373 for 3273 Fo > 4sig(Fo) and 0.0440 for all 3774 data
REM 235 parameters refined using 0 restraints

END

WGHT      0.0456      0.5778

REM Instructions for potential hydrogen bonds
EQIV $1 -x+2, y-1/2, -z+5/2
HTAB C5 N1_$1

REM Highest difference peak  0.201,  deepest hole -0.250,  1-sigma level  0.035
Q1    1   0.7486  0.4732  0.7337  11.00000  0.05    0.20
Q2    1   0.8403  0.4755  1.2146  11.00000  0.05    0.17
Q3    1   0.6433  0.4595  0.2639  11.00000  0.05    0.17
Q4    1   1.0054  0.6838  1.2642  11.00000  0.05    0.16
Q5    1   0.7124  0.4150  0.6261  11.00000  0.05    0.16
Q6    1   0.7885  0.4420  0.8295  11.00000  0.05    0.16
Q7    1   0.5875  0.4316  0.1728  11.00000  0.05    0.16
Q8    1   0.6519  0.5151  0.3911  11.00000  0.05    0.16
Q9    1   0.7620  0.5246  0.8647  11.00000  0.05    0.15
Q10   1   0.7399  0.4166  0.5909  11.00000  0.05    0.14
Q11   1   0.8804  0.5199  1.3186  11.00000  0.05    0.14
Q12   1   0.5428  0.3581  0.1468  11.00000  0.05    0.13
Q13   1   0.8346  0.4227  1.3850  11.00000  0.05    0.13
Q14   1   0.9987  0.7901  1.3213  11.00000  0.05    0.13
Q15   1   0.7038  0.5224  0.6304  11.00000  0.05    0.13
Q16   1   0.6992  0.3560  0.4973  11.00000  0.05    0.13
Q17   1   0.8880  0.7197  1.3215  11.00000  0.05    0.13
Q18   1   0.7307  0.5291  0.6012  11.00000  0.05    0.13
Q19   1   0.8481  0.4582  1.0716  11.00000  0.05    0.13
Q20   1   0.9699  0.5959  1.2450  11.00000  0.05    0.12
;
_shelx_res_checksum              32173
####################################################################### 
# 
# This file contains crystal structure data downloaded from the 
# Cambridge Structural Database (CSD) hosted by the Cambridge 
# Crystallographic Data Centre (CCDC).
# 
# Full information about CCDC data access policies and citation 
# guidelines are available at http://www.ccdc.cam.ac.uk/access/V1 
# 
# Audit and citation data items may have been added by the CCDC. 
# Please retain this information to preserve the provenance of 
# this file and to allow appropriate attribution of the data. 
# 
#######################################################################

data_SC4DCM
_database_code_depnum_ccdc_archive 'CCDC 2253375'
loop_
_audit_author_name
_audit_author_address
'Liliana Dobrzanska'
;Nicolaus Copernicus University 
Poland
;
_audit_update_record             
;
2023-04-02 deposited with the CCDC.	2023-10-06 downloaded from the CCDC.
;

_audit_creation_method           SHELXL-2018/3
_shelx_SHELXL_version_number     2018/3
_chemical_name_systematic        ?
_chemical_name_common            ?
_chemical_melting_point          ?
_chemical_formula_moiety         ?
_chemical_formula_sum            'C20 H18 N4'
_chemical_formula_weight         314.38

loop_
_atom_type_symbol
_atom_type_description
_atom_type_scat_dispersion_real
_atom_type_scat_dispersion_imag
_atom_type_scat_source
C C 0.0181 0.0091 'International Tables Vol C Tables 4.2.6.8 and 6.1.1.4'
H H 0.0000 0.0000 'International Tables Vol C Tables 4.2.6.8 and 6.1.1.4'
N N 0.0311 0.0180 'International Tables Vol C Tables 4.2.6.8 and 6.1.1.4'

_space_group_crystal_system      monoclinic
_space_group_IT_number           14
_space_group_name_H-M_alt        'P 21/n'
_space_group_name_Hall           '-P 2yn'

_shelx_space_group_comment       
;
The symmetry employed for this shelxl refinement is uniquely defined
by the following loop, which should always be used as a source of
symmetry information in preference to the above space-group names.
They are only intended as comments.
;

loop_
_space_group_symop_operation_xyz
'x, y, z'
'-x+1/2, y+1/2, -z+1/2'
'-x, -y, -z'
'x-1/2, -y-1/2, z-1/2'

_cell_length_a                   5.66180(10)
_cell_length_b                   14.6008(2)
_cell_length_c                   19.1251(3)
_cell_angle_alpha                90
_cell_angle_beta                 90.6510(10)
_cell_angle_gamma                90
_cell_volume                     1580.91(4)
_cell_formula_units_Z            4
_cell_measurement_temperature    100(2)
_cell_measurement_reflns_used    11886
_cell_measurement_theta_min      3.7790
_cell_measurement_theta_max      76.8890

_exptl_crystal_description       plate
_exptl_crystal_colour            colorless
_exptl_crystal_density_meas      ?
_exptl_crystal_density_method    ?
_exptl_crystal_density_diffrn    1.321
_exptl_crystal_F_000             664
_exptl_transmission_factor_min   ?
_exptl_transmission_factor_max   ?
_exptl_crystal_size_max          0.150
_exptl_crystal_size_mid          0.130
_exptl_crystal_size_min          0.040
_exptl_absorpt_coefficient_mu    0.633
_shelx_estimated_absorpt_T_min   0.911
_shelx_estimated_absorpt_T_max   0.975
_exptl_absorpt_correction_type   multi-scan
_exptl_absorpt_correction_T_min  0.66073
_exptl_absorpt_correction_T_max  1.00000
_exptl_absorpt_process_details   
;
CrysAlisPro 1.171.41.104a (Rigaku Oxford Diffraction, 2021)
Empirical absorption correction using spherical harmonics,
implemented in SCALE3 ABSPACK scaling algorithm.
;
_exptl_absorpt_special_details   ?
_diffrn_ambient_temperature      100(2)
_diffrn_radiation_wavelength     1.54184
_diffrn_radiation_type           CuK\a
_diffrn_source                   'micro-focus sealed X-ray tube'
_diffrn_measurement_device_type  'XtaLAB Synergy, Dualflex, HyPix'
_diffrn_measurement_method       '\w scans'
_diffrn_detector_area_resol_mean 10.0000
_diffrn_reflns_number            18651
_diffrn_reflns_av_unetI/netI     0.0198
_diffrn_reflns_av_R_equivalents  0.0290
_diffrn_reflns_limit_h_min       -5
_diffrn_reflns_limit_h_max       7
_diffrn_reflns_limit_k_min       -18
_diffrn_reflns_limit_k_max       18
_diffrn_reflns_limit_l_min       -22
_diffrn_reflns_limit_l_max       24
_diffrn_reflns_theta_min         3.809
_diffrn_reflns_theta_max         77.187
_diffrn_reflns_theta_full        67.684
_diffrn_measured_fraction_theta_max 0.974
_diffrn_measured_fraction_theta_full 0.996
_diffrn_reflns_Laue_measured_fraction_max 0.974
_diffrn_reflns_Laue_measured_fraction_full 0.996
_diffrn_reflns_point_group_measured_fraction_max 0.974
_diffrn_reflns_point_group_measured_fraction_full 0.996
_reflns_number_total             3263
_reflns_number_gt                2917
_reflns_threshold_expression     'I > 2\s(I)'
_reflns_Friedel_coverage         0.000
_reflns_Friedel_fraction_max     .
_reflns_Friedel_fraction_full    .

_reflns_special_details          
;
 Reflections were merged by SHELXL according to the crystal
 class for the calculation of statistics and refinement.
 
 _reflns_Friedel_fraction is defined as the number of unique
 Friedel pairs measured divided by the number that would be
 possible theoretically, ignoring centric projections and
 systematic absences.
;

_computing_data_collection       'CrysAlisPro 1.171.41.104a (Rigaku OD, 2021)'
_computing_cell_refinement       'CrysAlisPro 1.171.41.104a (Rigaku OD, 2021)'
_computing_data_reduction        'CrysAlisPro 1.171.41.104a (Rigaku OD, 2021)'
_computing_structure_solution    'SHELXS-2018/3 (Sheldrick, 2018)'
_computing_structure_refinement  'SHELXL-2018/3 (Sheldrick, 2018)'
_computing_molecular_graphics    'Mercury (Macrae et al., 2008)'
_computing_publication_material  ?
_refine_special_details          ?
_refine_ls_structure_factor_coef Fsqd
_refine_ls_matrix_type           full
_refine_ls_weighting_scheme      calc
_refine_ls_weighting_details     
'w=1/[\s^2^(Fo^2^)+(0.0411P)^2^+0.4649P] where P=(Fo^2^+2Fc^2^)/3'
_atom_sites_solution_primary     direct
_atom_sites_solution_secondary   ?
_atom_sites_solution_hydrogens   geom
_refine_ls_hydrogen_treatment    constr
_refine_ls_extinction_method     none
_refine_ls_extinction_coef       .
_refine_ls_number_reflns         3263
_refine_ls_number_parameters     217
_refine_ls_number_restraints     0
_refine_ls_R_factor_all          0.0384
_refine_ls_R_factor_gt           0.0342
_refine_ls_wR_factor_ref         0.0892
_refine_ls_wR_factor_gt          0.0863
_refine_ls_goodness_of_fit_ref   1.052
_refine_ls_restrained_S_all      1.052
_refine_ls_shift/su_max          0.000
_refine_ls_shift/su_mean         0.000

loop_
_atom_site_label
_atom_site_type_symbol
_atom_site_fract_x
_atom_site_fract_y
_atom_site_fract_z
_atom_site_U_iso_or_equiv
_atom_site_adp_type
_atom_site_occupancy
_atom_site_site_symmetry_order
_atom_site_calc_flag
_atom_site_refinement_flags_posn
_atom_site_refinement_flags_adp
_atom_site_refinement_flags_occupancy
_atom_site_disorder_assembly
_atom_site_disorder_group
N1 N 0.85080(16) -0.07192(6) 0.20913(5) 0.0238(2) Uani 1 1 d . . . . .
C2 C 0.6736(2) -0.09727(8) 0.16484(6) 0.0300(3) Uani 1 1 d . . . . .
H2 H 0.546112 -0.135952 0.177468 0.036 Uiso 1 1 calc R U . . .
N3 N 0.70048(19) -0.06147(7) 0.10194(5) 0.0336(2) Uani 1 1 d . . . . .
C4 C 0.9021(2) -0.01073(8) 0.10663(6) 0.0284(2) Uani 1 1 d . . . . .
H4 H 0.967337 0.023523 0.069287 0.034 Uiso 1 1 calc R U . . .
C5 C 0.9967(2) -0.01591(8) 0.17198(6) 0.0275(2) Uani 1 1 d . . . . .
H5 H 1.136164 0.013452 0.188595 0.033 Uiso 1 1 calc R U . . .
C6 C 0.8676(2) -0.09282(8) 0.28372(6) 0.0299(3) Uani 1 1 d . . . . .
H6A H 1.036061 -0.093776 0.298144 0.036 Uiso 1 1 calc R U . . .
H6B H 0.801645 -0.154609 0.292046 0.036 Uiso 1 1 calc R U . . .
C7 C 0.7371(2) -0.02397(8) 0.32825(6) 0.0253(2) Uani 1 1 d . . . . .
C8 C 0.5217(2) -0.04752(8) 0.35680(6) 0.0274(2) Uani 1 1 d . . . . .
H8 H 0.456404 -0.106276 0.347584 0.033 Uiso 1 1 calc R U . . .
C9 C 0.4003(2) 0.01359(8) 0.39865(6) 0.0263(2) Uani 1 1 d . . . . .
H9 H 0.253616 -0.004224 0.418073 0.032 Uiso 1 1 calc R U . . .
C10 C 0.48975(19) 0.10078(7) 0.41277(5) 0.0221(2) Uani 1 1 d . . . . .
C11 C 0.70730(19) 0.12435(8) 0.38379(6) 0.0254(2) Uani 1 1 d . . . . .
H11 H 0.772899 0.183100 0.392869 0.030 Uiso 1 1 calc R U . . .
C12 C 0.8284(2) 0.06300(8) 0.34196(6) 0.0270(2) Uani 1 1 d . . . . .
H12 H 0.975242 0.080431 0.322427 0.032 Uiso 1 1 calc R U . . .
C13 C 0.34982(18) 0.16705(7) 0.45444(5) 0.0216(2) Uani 1 1 d . . . . .
C14 C 0.1922(2) 0.13710(8) 0.50525(6) 0.0248(2) Uani 1 1 d . . . . .
H14 H 0.183372 0.073674 0.515997 0.030 Uiso 1 1 calc R U . . .
C15 C 0.0485(2) 0.19831(8) 0.54027(6) 0.0246(2) Uani 1 1 d . . . . .
H15 H -0.057345 0.176274 0.574595 0.030 Uiso 1 1 calc R U . . .
C16 C 0.05739(19) 0.29145(7) 0.52580(5) 0.0224(2) Uani 1 1 d . . . . .
C17 C 0.21800(19) 0.32236(8) 0.47634(6) 0.0252(2) Uani 1 1 d . . . . .
H17 H 0.228582 0.385985 0.466484 0.030 Uiso 1 1 calc R U . . .
C18 C 0.36234(19) 0.26134(8) 0.44139(6) 0.0241(2) Uani 1 1 d . . . . .
H18 H 0.471360 0.283774 0.408102 0.029 Uiso 1 1 calc R U . . .
C19 C -0.1112(2) 0.35896(8) 0.55869(6) 0.0256(2) Uani 1 1 d . . . . .
H19A H -0.034160 0.419760 0.561191 0.031 Uiso 1 1 calc R U . . .
H19B H -0.253175 0.364841 0.528334 0.031 Uiso 1 1 calc R U . . .
N20 N -0.18431(16) 0.33223(6) 0.62878(5) 0.0226(2) Uani 1 1 d . . . . .
C21 C -0.3894(2) 0.29057(7) 0.64558(6) 0.0253(2) Uani 1 1 d . . . . .
H21 H -0.511071 0.276784 0.612624 0.030 Uiso 1 1 calc R U . . .
N22 N -0.40172(18) 0.27119(7) 0.71284(5) 0.0290(2) Uani 1 1 d . . . . .
C23 C -0.1915(2) 0.30265(8) 0.74034(6) 0.0279(2) Uani 1 1 d . . . . .
H23 H -0.147350 0.298668 0.788315 0.034 Uiso 1 1 calc R U . . .
C24 C -0.0546(2) 0.34035(8) 0.68964(6) 0.0261(2) Uani 1 1 d . . . . .
H24 H 0.098004 0.366624 0.695210 0.031 Uiso 1 1 calc R U . . .

loop_
_atom_site_aniso_label
_atom_site_aniso_U_11
_atom_site_aniso_U_22
_atom_site_aniso_U_33
_atom_site_aniso_U_23
_atom_site_aniso_U_13
_atom_site_aniso_U_12
N1 0.0262(5) 0.0211(4) 0.0241(5) -0.0017(3) 0.0048(4) 0.0011(3)
C2 0.0277(6) 0.0288(6) 0.0335(6) -0.0066(5) 0.0036(5) -0.0027(5)
N3 0.0374(6) 0.0348(6) 0.0288(5) -0.0058(4) 0.0001(4) -0.0003(4)
C4 0.0346(6) 0.0248(5) 0.0259(5) -0.0008(4) 0.0078(5) -0.0004(5)
C5 0.0266(5) 0.0256(6) 0.0305(6) -0.0017(4) 0.0053(4) -0.0025(4)
C6 0.0369(6) 0.0277(6) 0.0254(6) 0.0020(4) 0.0044(5) 0.0093(5)
C7 0.0309(6) 0.0250(5) 0.0200(5) 0.0022(4) 0.0010(4) 0.0070(4)
C8 0.0309(6) 0.0213(5) 0.0302(6) -0.0009(4) 0.0013(5) 0.0015(4)
C9 0.0257(5) 0.0246(5) 0.0288(6) 0.0005(4) 0.0038(4) 0.0008(4)
C10 0.0239(5) 0.0238(5) 0.0184(5) 0.0011(4) -0.0007(4) 0.0033(4)
C11 0.0257(5) 0.0249(5) 0.0255(5) 0.0001(4) 0.0008(4) 0.0000(4)
C12 0.0259(5) 0.0293(6) 0.0259(5) 0.0032(4) 0.0049(4) 0.0026(4)
C13 0.0214(5) 0.0239(5) 0.0195(5) -0.0014(4) -0.0013(4) 0.0010(4)
C14 0.0292(5) 0.0219(5) 0.0235(5) 0.0020(4) 0.0023(4) 0.0015(4)
C15 0.0264(5) 0.0260(5) 0.0216(5) 0.0021(4) 0.0040(4) 0.0007(4)
C16 0.0230(5) 0.0242(5) 0.0200(5) -0.0020(4) -0.0004(4) 0.0016(4)
C17 0.0282(5) 0.0211(5) 0.0262(5) -0.0010(4) 0.0017(4) -0.0016(4)
C18 0.0246(5) 0.0245(5) 0.0233(5) -0.0008(4) 0.0037(4) -0.0027(4)
C19 0.0281(5) 0.0250(5) 0.0237(5) 0.0006(4) 0.0043(4) 0.0029(4)
N20 0.0233(4) 0.0222(4) 0.0222(4) -0.0026(3) 0.0021(3) 0.0021(3)
C21 0.0258(5) 0.0230(5) 0.0273(5) -0.0022(4) 0.0011(4) -0.0012(4)
N22 0.0342(5) 0.0251(5) 0.0280(5) -0.0001(4) 0.0057(4) -0.0001(4)
C23 0.0353(6) 0.0266(5) 0.0218(5) -0.0026(4) -0.0005(4) 0.0070(5)
C24 0.0254(5) 0.0262(5) 0.0268(6) -0.0058(4) -0.0011(4) 0.0030(4)

_geom_special_details            
;
 All esds (except the esd in the dihedral angle between two l.s. planes)
 are estimated using the full covariance matrix.  The cell esds are taken
 into account individually in the estimation of esds in distances, angles
 and torsion angles; correlations between esds in cell parameters are only
 used when they are defined by crystal symmetry.  An approximate (isotropic)
 treatment of cell esds is used for estimating esds involving l.s. planes.
;

loop_
_geom_bond_atom_site_label_1
_geom_bond_atom_site_label_2
_geom_bond_distance
_geom_bond_site_symmetry_2
_geom_bond_publ_flag
N1 C2 1.3570(15) . ?
N1 C5 1.3672(14) . ?
N1 C6 1.4608(14) . ?
C2 N3 1.3219(17) . ?
C2 H2 0.9500 . ?
N3 C4 1.3630(16) . ?
C4 C5 1.3564(17) . ?
C4 H4 0.9500 . ?
C5 H5 0.9500 . ?
C6 C7 1.5152(15) . ?
C6 H6A 0.9900 . ?
C6 H6B 0.9900 . ?
C7 C8 1.3852(16) . ?
C7 C12 1.3946(16) . ?
C8 C9 1.3863(16) . ?
C8 H8 0.9500 . ?
C9 C10 1.3953(16) . ?
C9 H9 0.9500 . ?
C10 C11 1.3994(15) . ?
C10 C13 1.4878(14) . ?
C11 C12 1.3874(16) . ?
C11 H11 0.9500 . ?
C12 H12 0.9500 . ?
C13 C14 1.3970(15) . ?
C13 C18 1.4010(15) . ?
C14 C15 1.3863(15) . ?
C14 H14 0.9500 . ?
C15 C16 1.3889(15) . ?
C15 H15 0.9500 . ?
C16 C17 1.3946(16) . ?
C16 C19 1.5137(15) . ?
C17 C18 1.3859(15) . ?
C17 H17 0.9500 . ?
C18 H18 0.9500 . ?
C19 N20 1.4605(14) . ?
C19 H19A 0.9900 . ?
C19 H19B 0.9900 . ?
N20 C21 1.3529(14) . ?
N20 C24 1.3745(14) . ?
C21 N22 1.3195(15) . ?
C21 H21 0.9500 . ?
N22 C23 1.3750(16) . ?
C23 C24 1.3642(17) . ?
C23 H23 0.9500 . ?
C24 H24 0.9500 . ?

loop_
_geom_angle_atom_site_label_1
_geom_angle_atom_site_label_2
_geom_angle_atom_site_label_3
_geom_angle
_geom_angle_site_symmetry_1
_geom_angle_site_symmetry_3
_geom_angle_publ_flag
C2 N1 C5 106.59(10) . . ?
C2 N1 C6 126.30(10) . . ?
C5 N1 C6 126.82(10) . . ?
N3 C2 N1 111.61(10) . . ?
N3 C2 H2 124.2 . . ?
N1 C2 H2 124.2 . . ?
C2 N3 C4 105.07(10) . . ?
C5 C4 N3 110.60(10) . . ?
C5 C4 H4 124.7 . . ?
N3 C4 H4 124.7 . . ?
C4 C5 N1 106.12(10) . . ?
C4 C5 H5 126.9 . . ?
N1 C5 H5 126.9 . . ?
N1 C6 C7 112.56(9) . . ?
N1 C6 H6A 109.1 . . ?
C7 C6 H6A 109.1 . . ?
N1 C6 H6B 109.1 . . ?
C7 C6 H6B 109.1 . . ?
H6A C6 H6B 107.8 . . ?
C8 C7 C12 118.55(10) . . ?
C8 C7 C6 119.60(10) . . ?
C12 C7 C6 121.85(10) . . ?
C7 C8 C9 120.83(11) . . ?
C7 C8 H8 119.6 . . ?
C9 C8 H8 119.6 . . ?
C8 C9 C10 121.18(10) . . ?
C8 C9 H9 119.4 . . ?
C10 C9 H9 119.4 . . ?
C9 C10 C11 117.83(10) . . ?
C9 C10 C13 120.19(10) . . ?
C11 C10 C13 121.91(10) . . ?
C12 C11 C10 120.84(10) . . ?
C12 C11 H11 119.6 . . ?
C10 C11 H11 119.6 . . ?
C11 C12 C7 120.78(10) . . ?
C11 C12 H12 119.6 . . ?
C7 C12 H12 119.6 . . ?
C14 C13 C18 117.75(10) . . ?
C14 C13 C10 121.15(10) . . ?
C18 C13 C10 121.02(10) . . ?
C15 C14 C13 121.15(10) . . ?
C15 C14 H14 119.4 . . ?
C13 C14 H14 119.4 . . ?
C14 C15 C16 120.81(10) . . ?
C14 C15 H15 119.6 . . ?
C16 C15 H15 119.6 . . ?
C15 C16 C17 118.51(10) . . ?
C15 C16 C19 122.03(10) . . ?
C17 C16 C19 119.35(10) . . ?
C18 C17 C16 120.79(10) . . ?
C18 C17 H17 119.6 . . ?
C16 C17 H17 119.6 . . ?
C17 C18 C13 120.96(10) . . ?
C17 C18 H18 119.5 . . ?
C13 C18 H18 119.5 . . ?
N20 C19 C16 113.20(9) . . ?
N20 C19 H19A 108.9 . . ?
C16 C19 H19A 108.9 . . ?
N20 C19 H19B 108.9 . . ?
C16 C19 H19B 108.9 . . ?
H19A C19 H19B 107.8 . . ?
C21 N20 C24 106.83(9) . . ?
C21 N20 C19 126.25(9) . . ?
C24 N20 C19 126.85(9) . . ?
N22 C21 N20 112.52(10) . . ?
N22 C21 H21 123.7 . . ?
N20 C21 H21 123.7 . . ?
C21 N22 C23 104.25(10) . . ?
C24 C23 N22 111.06(10) . . ?
C24 C23 H23 124.5 . . ?
N22 C23 H23 124.5 . . ?
C23 C24 N20 105.34(10) . . ?
C23 C24 H24 127.3 . . ?
N20 C24 H24 127.3 . . ?

loop_
_geom_torsion_atom_site_label_1
_geom_torsion_atom_site_label_2
_geom_torsion_atom_site_label_3
_geom_torsion_atom_site_label_4
_geom_torsion
_geom_torsion_site_symmetry_1
_geom_torsion_site_symmetry_2
_geom_torsion_site_symmetry_3
_geom_torsion_site_symmetry_4
_geom_torsion_publ_flag
C5 N1 C2 N3 0.68(13) . . . . ?
C6 N1 C2 N3 174.86(10) . . . . ?
N1 C2 N3 C4 -0.46(13) . . . . ?
C2 N3 C4 C5 0.06(13) . . . . ?
N3 C4 C5 N1 0.35(13) . . . . ?
C2 N1 C5 C4 -0.61(12) . . . . ?
C6 N1 C5 C4 -174.75(10) . . . . ?
C2 N1 C6 C7 -85.61(14) . . . . ?
C5 N1 C6 C7 87.41(13) . . . . ?
N1 C6 C7 C8 104.38(12) . . . . ?
N1 C6 C7 C12 -76.05(14) . . . . ?
C12 C7 C8 C9 -0.61(17) . . . . ?
C6 C7 C8 C9 178.97(10) . . . . ?
C7 C8 C9 C10 0.62(17) . . . . ?
C8 C9 C10 C11 -0.56(16) . . . . ?
C8 C9 C10 C13 176.48(10) . . . . ?
C9 C10 C11 C12 0.51(16) . . . . ?
C13 C10 C11 C12 -176.47(10) . . . . ?
C10 C11 C12 C7 -0.53(17) . . . . ?
C8 C7 C12 C11 0.57(17) . . . . ?
C6 C7 C12 C11 -179.00(10) . . . . ?
C9 C10 C13 C14 29.42(15) . . . . ?
C11 C10 C13 C14 -153.67(11) . . . . ?
C9 C10 C13 C18 -147.10(11) . . . . ?
C11 C10 C13 C18 29.81(15) . . . . ?
C18 C13 C14 C15 1.68(16) . . . . ?
C10 C13 C14 C15 -174.95(10) . . . . ?
C13 C14 C15 C16 -0.05(17) . . . . ?
C14 C15 C16 C17 -1.42(16) . . . . ?
C14 C15 C16 C19 174.80(10) . . . . ?
C15 C16 C17 C18 1.24(16) . . . . ?
C19 C16 C17 C18 -175.08(10) . . . . ?
C16 C17 C18 C13 0.42(17) . . . . ?
C14 C13 C18 C17 -1.86(16) . . . . ?
C10 C13 C18 C17 174.78(10) . . . . ?
C15 C16 C19 N20 31.45(15) . . . . ?
C17 C16 C19 N20 -152.36(10) . . . . ?
C16 C19 N20 C21 -99.31(12) . . . . ?
C16 C19 N20 C24 77.29(13) . . . . ?
C24 N20 C21 N22 0.02(13) . . . . ?
C19 N20 C21 N22 177.18(10) . . . . ?
N20 C21 N22 C23 0.08(12) . . . . ?
C21 N22 C23 C24 -0.15(13) . . . . ?
N22 C23 C24 N20 0.16(13) . . . . ?
C21 N20 C24 C23 -0.11(12) . . . . ?
C19 N20 C24 C23 -177.24(10) . . . . ?

_refine_diff_density_max         0.215
_refine_diff_density_min         -0.186
_refine_diff_density_rms         0.036

_shelx_res_file                  
;
REM P2(1)/n (#14 in standard setting)
REM  CrysAlisPro recorded range (K): Min=100.0; max=100.1; aver:100.0
TITL LD in P2(1)/n
    C:\DOCUME~1\Liliana\Desktop\TODO20~4\SI93F6~1\sc4DCM1\LD.res
    created by SHELXL-2018/3 at 15:43:42 on 13-Aug-2021
CELL 1.54184 5.6618 14.6008 19.1251 90.000 90.651 90.000
ZERR 4.0000 0.0001 0.0002 0.0003 0.000 0.001 0.000
LATT 1
SYMM 0.5-X, 0.5+Y, 0.5-Z
SFAC C H N
UNIT 80 72 16
MERG 2
FMAP
GRID
PLAN
TEMP -173
SIZE 0.15 0.13 0.04
OMIT 0 0 10
OMIT 3 0 1
OMIT 3 6 0
OMIT -3 1 5
OMIT 2 6 9
OMIT 0 0 8
OMIT -2 3 6
OMIT -1 6 3
OMIT 3 2 5
OMIT 3 4 3
OMIT 0 0 12
OMIT 1 0 7
CONF
HTAB
BOND $H
L.S. 11
ACTA
WGHT    0.041100    0.464900
FVAR       4.95198
N1    3    0.850797   -0.071924    0.209129    11.00000    0.02619    0.02114 =
         0.02407   -0.00174    0.00485    0.00110
C2    1    0.673631   -0.097272    0.164839    11.00000    0.02774    0.02880 =
         0.03354   -0.00657    0.00358   -0.00273
AFIX  43
H2    2    0.546112   -0.135952    0.177468    11.00000   -1.20000
AFIX   0
N3    3    0.700476   -0.061472    0.101942    11.00000    0.03737    0.03476 =
         0.02876   -0.00576    0.00007   -0.00027
C4    1    0.902099   -0.010729    0.106626    11.00000    0.03462    0.02484 =
         0.02589   -0.00077    0.00784   -0.00039
AFIX  43
H4    2    0.967337    0.023523    0.069287    11.00000   -1.20000
AFIX   0
C5    1    0.996700   -0.015909    0.171984    11.00000    0.02661    0.02555 =
         0.03050   -0.00165    0.00527   -0.00248
AFIX  43
H5    2    1.136164    0.013452    0.188595    11.00000   -1.20000
AFIX   0
C6    1    0.867598   -0.092819    0.283716    11.00000    0.03685    0.02766 =
         0.02538    0.00196    0.00444    0.00931
AFIX  23
H6A   2    1.036061   -0.093776    0.298144    11.00000   -1.20000
H6B   2    0.801645   -0.154609    0.292046    11.00000   -1.20000
AFIX   0
C7    1    0.737131   -0.023968    0.328251    11.00000    0.03089    0.02500 =
         0.01995    0.00219    0.00100    0.00702
C8    1    0.521740   -0.047516    0.356801    11.00000    0.03089    0.02128 =
         0.03020   -0.00086    0.00129    0.00146
AFIX  43
H8    2    0.456404   -0.106276    0.347584    11.00000   -1.20000
AFIX   0
C9    1    0.400323    0.013587    0.398654    11.00000    0.02574    0.02457 =
         0.02880    0.00053    0.00377    0.00085
AFIX  43
H9    2    0.253616   -0.004224    0.418073    11.00000   -1.20000
AFIX   0
C10   1    0.489746    0.100778    0.412767    11.00000    0.02394    0.02383 =
         0.01843    0.00110   -0.00073    0.00334
C11   1    0.707304    0.124348    0.383787    11.00000    0.02574    0.02491 =
         0.02550    0.00014    0.00078    0.00000
AFIX  43
H11   2    0.772899    0.183100    0.392869    11.00000   -1.20000
AFIX   0
C12   1    0.828412    0.062996    0.341959    11.00000    0.02593    0.02926 =
         0.02585    0.00318    0.00495    0.00258
AFIX  43
H12   2    0.975242    0.080431    0.322427    11.00000   -1.20000
AFIX   0
C13   1    0.349819    0.167052    0.454438    11.00000    0.02140    0.02388 =
         0.01950   -0.00141   -0.00126    0.00104
C14   1    0.192217    0.137098    0.505253    11.00000    0.02921    0.02187 =
         0.02346    0.00195    0.00227    0.00147
AFIX  43
H14   2    0.183372    0.073674    0.515997    11.00000   -1.20000
AFIX   0
C15   1    0.048512    0.198309    0.540274    11.00000    0.02638    0.02603 =
         0.02160    0.00206    0.00404    0.00068
AFIX  43
H15   2   -0.057345    0.176274    0.574595    11.00000   -1.20000
AFIX   0
C16   1    0.057387    0.291455    0.525804    11.00000    0.02297    0.02422 =
         0.02002   -0.00196   -0.00038    0.00156
C17   1    0.217995    0.322355    0.476339    11.00000    0.02818    0.02112 =
         0.02624   -0.00098    0.00171   -0.00155
AFIX  43
H17   2    0.228582    0.385985    0.466484    11.00000   -1.20000
AFIX   0
C18   1    0.362343    0.261340    0.441389    11.00000    0.02458    0.02445 =
         0.02334   -0.00080    0.00372   -0.00270
AFIX  43
H18   2    0.471360    0.283774    0.408102    11.00000   -1.20000
AFIX   0
C19   1   -0.111178    0.358958    0.558687    11.00000    0.02806    0.02504 =
         0.02365    0.00055    0.00432    0.00292
AFIX  23
H19A  2   -0.034160    0.419760    0.561191    11.00000   -1.20000
H19B  2   -0.253175    0.364841    0.528334    11.00000   -1.20000
AFIX   0
N20   3   -0.184314    0.332230    0.628776    11.00000    0.02334    0.02223 =
         0.02216   -0.00257    0.00205    0.00207
C21   1   -0.389405    0.290566    0.645584    11.00000    0.02578    0.02301 =
         0.02726   -0.00217    0.00106   -0.00122
AFIX  43
H21   2   -0.511071    0.276784    0.612624    11.00000   -1.20000
AFIX   0
N22   3   -0.401715    0.271192    0.712835    11.00000    0.03416    0.02511 =
         0.02800   -0.00010    0.00574   -0.00011
C23   1   -0.191462    0.302655    0.740337    11.00000    0.03534    0.02662 =
         0.02180   -0.00256   -0.00046    0.00703
AFIX  43
H23   2   -0.147350    0.298668    0.788315    11.00000   -1.20000
AFIX   0
C24   1   -0.054555    0.340351    0.689637    11.00000    0.02539    0.02621 =
         0.02676   -0.00579   -0.00114    0.00299
AFIX  43
H24   2    0.098004    0.366624    0.695210    11.00000   -1.20000
AFIX   0
HKLF 4


REM  LD in P2(1)/n
REM wR2 = 0.0892, GooF = S = 1.052, Restrained GooF = 1.052 for all data
REM R1 = 0.0342 for 2917 Fo > 4sig(Fo) and 0.0384 for all 3263 data
REM 217 parameters refined using 0 restraints

END

WGHT      0.0411      0.4649

REM Instructions for potential hydrogen bonds
EQIV $1 x-1/2, -y+1/2, z+1/2
HTAB C19 N3_$1

REM Highest difference peak  0.215,  deepest hole -0.186,  1-sigma level  0.036
Q1    1  -0.0256  0.3222  0.5396  11.00000  0.05    0.22
Q2    1   0.7884 -0.0564  0.3023  11.00000  0.05    0.21
Q3    1   0.4228  0.1346  0.4365  11.00000  0.05    0.20
Q4    1   1.0093 -0.0334  0.1250  11.00000  0.05    0.16
Q5    1   0.3336  0.2112  0.4384  11.00000  0.05    0.16
Q6    1   0.5634  0.1213  0.3899  11.00000  0.05    0.16
Q7    1   0.4021  0.2156  0.4581  11.00000  0.05    0.15
Q8    1  -0.0800  0.2974  0.7168  11.00000  0.05    0.14
Q9    1   0.1293  0.3034  0.5052  11.00000  0.05    0.14
Q10   1   0.2840  0.1563  0.4800  11.00000  0.05    0.13
Q11   1  -0.5388  0.2234  0.7249  11.00000  0.05    0.13
Q12   1   0.7684  0.0211  0.3263  11.00000  0.05    0.13
Q13   1   1.1131  0.0144  0.2223  11.00000  0.05    0.13
Q14   1   0.5974 -0.0593  0.0615  11.00000  0.05    0.13
Q15   1   0.7388  0.0929  0.3571  11.00000  0.05    0.13
Q16   1   0.0123  0.2426  0.5198  11.00000  0.05    0.13
Q17   1   0.8170  0.0091  0.3448  11.00000  0.05    0.13
Q18   1   0.1054  0.1697  0.5196  11.00000  0.05    0.13
Q19   1   0.4338  0.0616  0.3947  11.00000  0.05    0.12
Q20   1   0.0824  0.2506  0.5423  11.00000  0.05    0.12
;
_shelx_res_checksum              32433
####################################################################### 
# 
# This file contains crystal structure data downloaded from the 
# Cambridge Structural Database (CSD) hosted by the Cambridge 
# Crystallographic Data Centre (CCDC).
# 
# Full information about CCDC data access policies and citation 
# guidelines are available at http://www.ccdc.cam.ac.uk/access/V1 
# 
# Audit and citation data items may have been added by the CCDC. 
# Please retain this information to preserve the provenance of 
# this file and to allow appropriate attribution of the data. 
# 
#######################################################################

data_1MeOH
_database_code_depnum_ccdc_archive 'CCDC 2253374'
loop_
_audit_author_name
_audit_author_address
'Liliana Dobrzanska'
;Nicolaus Copernicus University 
Poland
;
_audit_update_record             
;
2023-04-02 deposited with the CCDC.	2023-10-06 downloaded from the CCDC.
;

_audit_creation_method           SHELXL-2018/3
_shelx_SHELXL_version_number     2018/3
_chemical_name_systematic        ?
_chemical_name_common            ?
_chemical_melting_point          ?
_chemical_formula_moiety         ?
_chemical_formula_sum            'C24 H20 N2'
_chemical_formula_weight         336.42

loop_
_atom_type_symbol
_atom_type_description
_atom_type_scat_dispersion_real
_atom_type_scat_dispersion_imag
_atom_type_scat_source
C C 0.0181 0.0091 'International Tables Vol C Tables 4.2.6.8 and 6.1.1.4'
H H 0.0000 0.0000 'International Tables Vol C Tables 4.2.6.8 and 6.1.1.4'
N N 0.0311 0.0180 'International Tables Vol C Tables 4.2.6.8 and 6.1.1.4'

_space_group_crystal_system      monoclinic
_space_group_IT_number           4
_space_group_name_H-M_alt        'P 21'
_space_group_name_Hall           'P 2yb'

_shelx_space_group_comment       
;
The symmetry employed for this shelxl refinement is uniquely defined
by the following loop, which should always be used as a source of
symmetry information in preference to the above space-group names.
They are only intended as comments.
;

loop_
_space_group_symop_operation_xyz
'x, y, z'
'-x, y+1/2, -z'

_cell_length_a                   5.76800(5)
_cell_length_b                   9.98210(10)
_cell_length_c                   15.60390(10)
_cell_angle_alpha                90
_cell_angle_beta                 100.4410(10)
_cell_angle_gamma                90
_cell_volume                     883.546(11)
_cell_formula_units_Z            2
_cell_measurement_temperature    100(2)
_cell_measurement_reflns_used    23887
_cell_measurement_theta_min      2.8640
_cell_measurement_theta_max      77.1210

_exptl_crystal_description       block
_exptl_crystal_colour            colorless
_exptl_crystal_density_meas      ?
_exptl_crystal_density_method    ?
_exptl_crystal_density_diffrn    1.265
_exptl_crystal_F_000             356
_exptl_transmission_factor_min   ?
_exptl_transmission_factor_max   ?
_exptl_crystal_size_max          0.090
_exptl_crystal_size_mid          0.080
_exptl_crystal_size_min          0.050
_exptl_absorpt_coefficient_mu    0.570
_shelx_estimated_absorpt_T_min   0.951
_shelx_estimated_absorpt_T_max   0.972
_exptl_absorpt_correction_type   multi-scan
_exptl_absorpt_correction_T_min  0.52344
_exptl_absorpt_correction_T_max  1.00000
_exptl_absorpt_process_details   
;
CrysAlisPro 1.171.41.93a (Rigaku Oxford Diffraction, 2020)
Empirical absorption correction using spherical harmonics,
implemented in SCALE3 ABSPACK scaling algorithm.
;
_exptl_absorpt_special_details   ?
_diffrn_ambient_temperature      100(2)
_diffrn_radiation_wavelength     1.54184
_diffrn_radiation_type           CuK\a
_diffrn_source                   'micro-focus sealed X-ray tube'
_diffrn_measurement_device_type  'XtaLAB Synergy, Dualflex, HyPix'
_diffrn_measurement_method       '\w scans'
_diffrn_detector_area_resol_mean 10.0000
_diffrn_reflns_number            29193
_diffrn_reflns_av_unetI/netI     0.0119
_diffrn_reflns_av_R_equivalents  0.0238
_diffrn_reflns_limit_h_min       -7
_diffrn_reflns_limit_h_max       7
_diffrn_reflns_limit_k_min       -12
_diffrn_reflns_limit_k_max       12
_diffrn_reflns_limit_l_min       -18
_diffrn_reflns_limit_l_max       19
_diffrn_reflns_theta_min         2.880
_diffrn_reflns_theta_max         77.323
_diffrn_reflns_theta_full        67.684
_diffrn_measured_fraction_theta_max 0.954
_diffrn_measured_fraction_theta_full 1.000
_diffrn_reflns_Laue_measured_fraction_max 0.954
_diffrn_reflns_Laue_measured_fraction_full 1.000
_diffrn_reflns_point_group_measured_fraction_max 0.926
_diffrn_reflns_point_group_measured_fraction_full 1.000
_reflns_number_total             3501
_reflns_number_gt                3451
_reflns_threshold_expression     'I > 2\s(I)'
_reflns_Friedel_coverage         0.834
_reflns_Friedel_fraction_max     0.896
_reflns_Friedel_fraction_full    1.000

_reflns_special_details          
;
 Reflections were merged by SHELXL according to the crystal
 class for the calculation of statistics and refinement.
 
 _reflns_Friedel_fraction is defined as the number of unique
 Friedel pairs measured divided by the number that would be
 possible theoretically, ignoring centric projections and
 systematic absences.
;

_computing_data_collection       'CrysAlisPro 1.171.41.104a (Rigaku OD, 2021)'
_computing_cell_refinement       'CrysAlisPro 1.171.41.104a (Rigaku OD, 2021)'
_computing_data_reduction        'CrysAlisPro 1.171.41.104a (Rigaku OD, 2021)'
_computing_structure_solution    'SHELXS-2018/3 (Sheldrick, 2018)'
_computing_structure_refinement  'SHELXL-2018/3 (Sheldrick, 2018)'
_computing_molecular_graphics    'Mercury (Macrae et al., 2008)'
_computing_publication_material  ?
_refine_special_details          ?
_refine_ls_structure_factor_coef Fsqd
_refine_ls_matrix_type           full
_refine_ls_weighting_scheme      calc
_refine_ls_weighting_details     
'w=1/[\s^2^(Fo^2^)+(0.0403P)^2^+0.1306P] where P=(Fo^2^+2Fc^2^)/3'
_atom_sites_solution_primary     direct
_atom_sites_solution_secondary   ?
_atom_sites_solution_hydrogens   geom
_refine_ls_hydrogen_treatment    constr
_refine_ls_extinction_method     none
_refine_ls_extinction_coef       .
_refine_ls_abs_structure_details 
;
 Flack x determined using 1548 quotients [(I+)-(I-)]/[(I+)+(I-)]
 (Parsons, Flack and Wagner, Acta Cryst. B69 (2013) 249-259).
;
_refine_ls_abs_structure_Flack   -0.13(10)
_chemical_absolute_configuration ?
_refine_ls_number_reflns         3501
_refine_ls_number_parameters     235
_refine_ls_number_restraints     1
_refine_ls_R_factor_all          0.0260
_refine_ls_R_factor_gt           0.0256
_refine_ls_wR_factor_ref         0.0677
_refine_ls_wR_factor_gt          0.0674
_refine_ls_goodness_of_fit_ref   1.038
_refine_ls_restrained_S_all      1.038
_refine_ls_shift/su_max          0.001
_refine_ls_shift/su_mean         0.000

loop_
_atom_site_label
_atom_site_type_symbol
_atom_site_fract_x
_atom_site_fract_y
_atom_site_fract_z
_atom_site_U_iso_or_equiv
_atom_site_adp_type
_atom_site_occupancy
_atom_site_site_symmetry_order
_atom_site_calc_flag
_atom_site_refinement_flags_posn
_atom_site_refinement_flags_adp
_atom_site_refinement_flags_occupancy
_atom_site_disorder_assembly
_atom_site_disorder_group
N1 N 0.5171(3) 0.59222(16) 0.42598(9) 0.0316(3) Uani 1 1 d . . . . .
C2 C 0.7218(3) 0.5253(2) 0.43555(11) 0.0326(4) Uani 1 1 d . . . . .
H2 H 0.806128 0.527401 0.388606 0.039 Uiso 1 1 calc R U . . .
C3 C 0.8182(3) 0.45364(18) 0.50912(11) 0.0293(4) Uani 1 1 d . . . . .
H3 H 0.964252 0.408372 0.511908 0.035 Uiso 1 1 calc R U . . .
C4 C 0.6991(3) 0.44832(16) 0.57929(10) 0.0230(3) Uani 1 1 d . . . . .
C5 C 0.4852(3) 0.51520(17) 0.56968(10) 0.0249(3) Uani 1 1 d . . . . .
H5 H 0.395367 0.513079 0.615029 0.030 Uiso 1 1 calc R U . . .
C6 C 0.4033(3) 0.58522(18) 0.49340(11) 0.0286(3) Uani 1 1 d . . . . .
H6 H 0.257292 0.631105 0.488711 0.034 Uiso 1 1 calc R U . . .
C7 C 0.8103(3) 0.37396(18) 0.66132(10) 0.0253(3) Uani 1 1 d . . . . .
H7B H 0.806715 0.276786 0.648445 0.030 Uiso 1 1 calc R U . . .
H7A H 0.977726 0.401070 0.676937 0.030 Uiso 1 1 calc R U . . .
C8 C 0.6931(3) 0.39730(16) 0.73929(9) 0.0220(3) Uani 1 1 d . . . . .
C9 C 0.7866(3) 0.48626(16) 0.80529(9) 0.0220(3) Uani 1 1 d . . . . .
H9 H 0.928358 0.532666 0.801790 0.026 Uiso 1 1 calc R U . . .
C10 C 0.6762(3) 0.50848(16) 0.87631(9) 0.0208(3) Uani 1 1 d . . . . .
H10 H 0.744775 0.568694 0.920923 0.025 Uiso 1 1 calc R U . . .
C11 C 0.4652(2) 0.44305(15) 0.88275(9) 0.0187(3) Uani 1 1 d . . . . .
C12 C 0.3720(3) 0.35402(15) 0.81601(10) 0.0207(3) Uani 1 1 d . . . . .
H12 H 0.228548 0.308810 0.818680 0.025 Uiso 1 1 calc R U . . .
C13 C 0.4845(3) 0.33036(16) 0.74607(10) 0.0224(3) Uani 1 1 d . . . . .
H13 H 0.418950 0.267992 0.702344 0.027 Uiso 1 1 calc R U . . .
C14 C 0.3428(2) 0.46600(15) 0.95734(9) 0.0187(3) Uani 1 1 d . . . . .
C15 C 0.3430(3) 0.59186(16) 0.99685(10) 0.0213(3) Uani 1 1 d . . . . .
H15 H 0.424119 0.664188 0.975930 0.026 Uiso 1 1 calc R U . . .
C16 C 0.2266(3) 0.61269(15) 1.06603(10) 0.0215(3) Uani 1 1 d . . . . .
H16 H 0.231535 0.698717 1.092329 0.026 Uiso 1 1 calc R U . . .
C17 C 0.1027(2) 0.50968(15) 1.09764(9) 0.0197(3) Uani 1 1 d . . . . .
C18 C 0.1013(3) 0.38389(15) 1.05841(9) 0.0203(3) Uani 1 1 d . . . . .
H18 H 0.018906 0.311849 1.079060 0.024 Uiso 1 1 calc R U . . .
C19 C 0.2193(3) 0.36313(15) 0.98957(9) 0.0198(3) Uani 1 1 d . . . . .
H19 H 0.215817 0.276787 0.963764 0.024 Uiso 1 1 calc R U . . .
C20 C -0.0360(3) 0.53738(16) 1.16992(11) 0.0247(3) Uani 1 1 d . . . . .
H20A H 0.043267 0.610371 1.207099 0.030 Uiso 1 1 calc R U . . .
H20B H -0.195101 0.569530 1.143272 0.030 Uiso 1 1 calc R U . . .
C21 C -0.0619(3) 0.41877(15) 1.22667(9) 0.0210(3) Uani 1 1 d . . . . .
C22 C 0.1199(3) 0.37997(17) 1.29341(10) 0.0253(3) Uani 1 1 d . . . . .
H22 H 0.264477 0.427963 1.303759 0.030 Uiso 1 1 calc R U . . .
C23 C 0.0873(3) 0.27043(18) 1.34462(11) 0.0288(4) Uani 1 1 d . . . . .
H23 H 0.213139 0.245776 1.390006 0.035 Uiso 1 1 calc R U . . .
N24 N -0.1099(3) 0.19746(15) 1.33408(9) 0.0301(3) Uani 1 1 d . . . . .
C25 C -0.2831(3) 0.23560(18) 1.26990(11) 0.0303(4) Uani 1 1 d . . . . .
H25 H -0.425462 0.185492 1.261080 0.036 Uiso 1 1 calc R U . . .
C26 C -0.2684(3) 0.34338(17) 1.21545(11) 0.0268(3) Uani 1 1 d . . . . .
H26 H -0.397817 0.365772 1.170880 0.032 Uiso 1 1 calc R U . . .

loop_
_atom_site_aniso_label
_atom_site_aniso_U_11
_atom_site_aniso_U_22
_atom_site_aniso_U_33
_atom_site_aniso_U_23
_atom_site_aniso_U_13
_atom_site_aniso_U_12
N1 0.0334(8) 0.0377(8) 0.0239(7) 0.0035(6) 0.0051(6) -0.0001(7)
C2 0.0347(9) 0.0433(10) 0.0224(8) -0.0003(7) 0.0120(7) -0.0004(8)
C3 0.0277(8) 0.0364(9) 0.0251(8) -0.0016(7) 0.0084(6) 0.0033(7)
C4 0.0242(7) 0.0251(7) 0.0197(7) -0.0036(6) 0.0039(6) -0.0034(6)
C5 0.0267(8) 0.0280(8) 0.0214(7) -0.0006(6) 0.0077(6) -0.0014(7)
C6 0.0277(8) 0.0309(8) 0.0268(8) 0.0013(7) 0.0034(6) 0.0022(7)
C7 0.0243(7) 0.0319(8) 0.0207(7) 0.0012(7) 0.0066(6) 0.0044(7)
C8 0.0227(7) 0.0258(8) 0.0178(7) 0.0029(6) 0.0042(6) 0.0049(6)
C9 0.0184(7) 0.0258(8) 0.0217(7) 0.0031(6) 0.0030(5) 0.0006(6)
C10 0.0210(7) 0.0212(7) 0.0192(7) 0.0006(6) 0.0010(5) -0.0012(6)
C11 0.0202(7) 0.0185(7) 0.0172(6) 0.0034(5) 0.0026(5) 0.0019(6)
C12 0.0209(7) 0.0202(7) 0.0212(7) 0.0015(6) 0.0039(6) -0.0010(6)
C13 0.0249(7) 0.0227(7) 0.0189(7) -0.0012(6) 0.0024(6) 0.0004(6)
C14 0.0178(6) 0.0200(7) 0.0175(6) 0.0016(6) 0.0011(5) 0.0009(6)
C15 0.0216(7) 0.0189(7) 0.0228(7) 0.0018(6) 0.0028(6) -0.0017(6)
C16 0.0234(7) 0.0177(8) 0.0226(7) -0.0021(6) 0.0021(6) 0.0004(6)
C17 0.0207(7) 0.0205(7) 0.0178(7) 0.0008(5) 0.0031(5) 0.0038(6)
C18 0.0238(7) 0.0176(7) 0.0200(7) 0.0032(6) 0.0054(5) 0.0001(6)
C19 0.0225(7) 0.0168(7) 0.0197(7) 0.0001(5) 0.0029(5) 0.0009(5)
C20 0.0299(8) 0.0220(8) 0.0242(8) 0.0005(6) 0.0099(6) 0.0039(6)
C21 0.0242(7) 0.0220(7) 0.0183(7) -0.0031(6) 0.0082(6) 0.0035(6)
C22 0.0216(7) 0.0291(8) 0.0256(7) -0.0028(6) 0.0049(6) 0.0009(6)
C23 0.0279(8) 0.0339(9) 0.0242(8) 0.0019(7) 0.0041(6) 0.0075(7)
N24 0.0348(8) 0.0291(7) 0.0289(7) 0.0029(6) 0.0122(6) 0.0020(6)
C25 0.0294(8) 0.0330(9) 0.0306(9) -0.0045(7) 0.0114(7) -0.0058(7)
C26 0.0240(8) 0.0328(9) 0.0237(7) -0.0024(6) 0.0047(6) 0.0006(7)

_geom_special_details            
;
 All esds (except the esd in the dihedral angle between two l.s. planes)
 are estimated using the full covariance matrix.  The cell esds are taken
 into account individually in the estimation of esds in distances, angles
 and torsion angles; correlations between esds in cell parameters are only
 used when they are defined by crystal symmetry.  An approximate (isotropic)
 treatment of cell esds is used for estimating esds involving l.s. planes.
;

loop_
_geom_bond_atom_site_label_1
_geom_bond_atom_site_label_2
_geom_bond_distance
_geom_bond_site_symmetry_2
_geom_bond_publ_flag
N1 C6 1.339(2) . ?
N1 C2 1.341(2) . ?
C2 C3 1.381(2) . ?
C2 H2 0.9500 . ?
C3 C4 1.395(2) . ?
C3 H3 0.9500 . ?
C4 C5 1.387(2) . ?
C4 C7 1.518(2) . ?
C5 C6 1.387(2) . ?
C5 H5 0.9500 . ?
C6 H6 0.9500 . ?
C7 C8 1.513(2) . ?
C7 H7B 0.9900 . ?
C7 H7A 0.9900 . ?
C8 C9 1.392(2) . ?
C8 C13 1.397(2) . ?
C9 C10 1.392(2) . ?
C9 H9 0.9500 . ?
C10 C11 1.401(2) . ?
C10 H10 0.9500 . ?
C11 C12 1.400(2) . ?
C11 C14 1.4844(19) . ?
C12 C13 1.387(2) . ?
C12 H12 0.9500 . ?
C13 H13 0.9500 . ?
C14 C19 1.395(2) . ?
C14 C15 1.399(2) . ?
C15 C16 1.386(2) . ?
C15 H15 0.9500 . ?
C16 C17 1.393(2) . ?
C16 H16 0.9500 . ?
C17 C18 1.396(2) . ?
C17 C20 1.521(2) . ?
C18 C19 1.387(2) . ?
C18 H18 0.9500 . ?
C19 H19 0.9500 . ?
C20 C21 1.502(2) . ?
C20 H20A 0.9900 . ?
C20 H20B 0.9900 . ?
C21 C22 1.392(2) . ?
C21 C26 1.393(2) . ?
C22 C23 1.387(2) . ?
C22 H22 0.9500 . ?
C23 N24 1.336(2) . ?
C23 H23 0.9500 . ?
N24 C25 1.335(2) . ?
C25 C26 1.383(2) . ?
C25 H25 0.9500 . ?
C26 H26 0.9500 . ?

loop_
_geom_angle_atom_site_label_1
_geom_angle_atom_site_label_2
_geom_angle_atom_site_label_3
_geom_angle
_geom_angle_site_symmetry_1
_geom_angle_site_symmetry_3
_geom_angle_publ_flag
C6 N1 C2 115.69(14) . . ?
N1 C2 C3 124.34(15) . . ?
N1 C2 H2 117.8 . . ?
C3 C2 H2 117.8 . . ?
C2 C3 C4 119.40(15) . . ?
C2 C3 H3 120.3 . . ?
C4 C3 H3 120.3 . . ?
C5 C4 C3 116.86(14) . . ?
C5 C4 C7 123.93(14) . . ?
C3 C4 C7 119.20(14) . . ?
C4 C5 C6 119.54(15) . . ?
C4 C5 H5 120.2 . . ?
C6 C5 H5 120.2 . . ?
N1 C6 C5 124.16(16) . . ?
N1 C6 H6 117.9 . . ?
C5 C6 H6 117.9 . . ?
C8 C7 C4 114.89(13) . . ?
C8 C7 H7B 108.5 . . ?
C4 C7 H7B 108.5 . . ?
C8 C7 H7A 108.5 . . ?
C4 C7 H7A 108.5 . . ?
H7B C7 H7A 107.5 . . ?
C9 C8 C13 118.19(14) . . ?
C9 C8 C7 121.55(14) . . ?
C13 C8 C7 120.25(14) . . ?
C10 C9 C8 121.24(14) . . ?
C10 C9 H9 119.4 . . ?
C8 C9 H9 119.4 . . ?
C9 C10 C11 120.75(14) . . ?
C9 C10 H10 119.6 . . ?
C11 C10 H10 119.6 . . ?
C12 C11 C10 117.65(13) . . ?
C12 C11 C14 120.54(13) . . ?
C10 C11 C14 121.81(13) . . ?
C13 C12 C11 121.46(14) . . ?
C13 C12 H12 119.3 . . ?
C11 C12 H12 119.3 . . ?
C12 C13 C8 120.68(14) . . ?
C12 C13 H13 119.7 . . ?
C8 C13 H13 119.7 . . ?
C19 C14 C15 117.50(13) . . ?
C19 C14 C11 121.05(13) . . ?
C15 C14 C11 121.44(13) . . ?
C16 C15 C14 121.07(14) . . ?
C16 C15 H15 119.5 . . ?
C14 C15 H15 119.5 . . ?
C15 C16 C17 121.14(14) . . ?
C15 C16 H16 119.4 . . ?
C17 C16 H16 119.4 . . ?
C16 C17 C18 118.10(13) . . ?
C16 C17 C20 120.06(14) . . ?
C18 C17 C20 121.77(14) . . ?
C19 C18 C17 120.61(14) . . ?
C19 C18 H18 119.7 . . ?
C17 C18 H18 119.7 . . ?
C18 C19 C14 121.57(14) . . ?
C18 C19 H19 119.2 . . ?
C14 C19 H19 119.2 . . ?
C21 C20 C17 114.56(13) . . ?
C21 C20 H20A 108.6 . . ?
C17 C20 H20A 108.6 . . ?
C21 C20 H20B 108.6 . . ?
C17 C20 H20B 108.6 . . ?
H20A C20 H20B 107.6 . . ?
C22 C21 C26 117.04(15) . . ?
C22 C21 C20 121.22(15) . . ?
C26 C21 C20 121.73(14) . . ?
C23 C22 C21 119.22(15) . . ?
C23 C22 H22 120.4 . . ?
C21 C22 H22 120.4 . . ?
N24 C23 C22 124.07(15) . . ?
N24 C23 H23 118.0 . . ?
C22 C23 H23 118.0 . . ?
C25 N24 C23 116.20(15) . . ?
N24 C25 C26 124.18(16) . . ?
N24 C25 H25 117.9 . . ?
C26 C25 H25 117.9 . . ?
C25 C26 C21 119.29(15) . . ?
C25 C26 H26 120.4 . . ?
C21 C26 H26 120.4 . . ?

loop_
_geom_torsion_atom_site_label_1
_geom_torsion_atom_site_label_2
_geom_torsion_atom_site_label_3
_geom_torsion_atom_site_label_4
_geom_torsion
_geom_torsion_site_symmetry_1
_geom_torsion_site_symmetry_2
_geom_torsion_site_symmetry_3
_geom_torsion_site_symmetry_4
_geom_torsion_publ_flag
C6 N1 C2 C3 -0.7(3) . . . . ?
N1 C2 C3 C4 0.1(3) . . . . ?
C2 C3 C4 C5 1.0(2) . . . . ?
C2 C3 C4 C7 -177.64(16) . . . . ?
C3 C4 C5 C6 -1.4(2) . . . . ?
C7 C4 C5 C6 177.20(16) . . . . ?
C2 N1 C6 C5 0.3(3) . . . . ?
C4 C5 C6 N1 0.8(3) . . . . ?
C5 C4 C7 C8 -10.3(2) . . . . ?
C3 C4 C7 C8 168.22(15) . . . . ?
C4 C7 C8 C9 -100.40(17) . . . . ?
C4 C7 C8 C13 78.81(19) . . . . ?
C13 C8 C9 C10 0.0(2) . . . . ?
C7 C8 C9 C10 179.20(14) . . . . ?
C8 C9 C10 C11 -0.9(2) . . . . ?
C9 C10 C11 C12 0.7(2) . . . . ?
C9 C10 C11 C14 -179.38(14) . . . . ?
C10 C11 C12 C13 0.4(2) . . . . ?
C14 C11 C12 C13 -179.51(13) . . . . ?
C11 C12 C13 C8 -1.3(2) . . . . ?
C9 C8 C13 C12 1.1(2) . . . . ?
C7 C8 C13 C12 -178.10(14) . . . . ?
C12 C11 C14 C19 33.7(2) . . . . ?
C10 C11 C14 C19 -146.14(15) . . . . ?
C12 C11 C14 C15 -145.01(15) . . . . ?
C10 C11 C14 C15 35.1(2) . . . . ?
C19 C14 C15 C16 0.7(2) . . . . ?
C11 C14 C15 C16 179.48(13) . . . . ?
C14 C15 C16 C17 -1.0(2) . . . . ?
C15 C16 C17 C18 0.9(2) . . . . ?
C15 C16 C17 C20 -176.23(14) . . . . ?
C16 C17 C18 C19 -0.4(2) . . . . ?
C20 C17 C18 C19 176.62(14) . . . . ?
C17 C18 C19 C14 0.1(2) . . . . ?
C15 C14 C19 C18 -0.2(2) . . . . ?
C11 C14 C19 C18 -179.05(13) . . . . ?
C16 C17 C20 C21 -151.97(15) . . . . ?
C18 C17 C20 C21 31.0(2) . . . . ?
C17 C20 C21 C22 79.85(18) . . . . ?
C17 C20 C21 C26 -100.61(17) . . . . ?
C26 C21 C22 C23 -0.1(2) . . . . ?
C20 C21 C22 C23 179.48(14) . . . . ?
C21 C22 C23 N24 0.3(2) . . . . ?
C22 C23 N24 C25 -0.3(2) . . . . ?
C23 N24 C25 C26 0.1(2) . . . . ?
N24 C25 C26 C21 0.1(2) . . . . ?
C22 C21 C26 C25 -0.1(2) . . . . ?
C20 C21 C26 C25 -179.65(14) . . . . ?

_refine_diff_density_max         0.168
_refine_diff_density_min         -0.148
_refine_diff_density_rms         0.030

_shelx_res_file                  
;
REM P2(1) (#4 in standard setting)
REM  CrysAlisPro recorded range (K): Min=99.9; max=100.1; aver:100.0
TITL LD3 in P2(1)
    C:\DOCUME~1\Liliana\Desktop\TODO20~4\SIMRAN~1\SC3MEOH\LD3.res
    created by SHELXL-2018/3 at 18:08:37 on 12-Aug-2021
CELL 1.54184 5.7680 9.9821 15.6039 90.000 100.441 90.000
ZERR 2.0000 0.0000 0.0001 0.0001 0.000 0.001 0.000
LATT -1
SYMM -X, 0.5+Y, -Z
SFAC C H N
UNIT 48 40 4
MERG 2
FMAP 2
GRID
PLAN 20
TEMP -173
SIZE 0.09 0.08 0.05
CONF
HTAB
BOND $H
L.S. 11
ACTA
WGHT    0.040300    0.130600
FVAR       5.48448
N1    3    0.517066    0.592222    0.425984    11.00000    0.03340    0.03765 =
         0.02385    0.00346    0.00508   -0.00009
C2    1    0.721815    0.525334    0.435545    11.00000    0.03467    0.04331 =
         0.02238   -0.00032    0.01201   -0.00043
AFIX  43
H2    2    0.806128    0.527401    0.388606    11.00000   -1.20000
AFIX   0
C3    1    0.818201    0.453644    0.509119    11.00000    0.02771    0.03640 =
         0.02512   -0.00164    0.00838    0.00327
AFIX  43
H3    2    0.964252    0.408372    0.511908    11.00000   -1.20000
AFIX   0
C4    1    0.699143    0.448323    0.579287    11.00000    0.02416    0.02513 =
         0.01966   -0.00357    0.00391   -0.00337
C5    1    0.485208    0.515202    0.569685    11.00000    0.02668    0.02797 =
         0.02136   -0.00057    0.00769   -0.00141
AFIX  43
H5    2    0.395367    0.513079    0.615029    11.00000   -1.20000
AFIX   0
C6    1    0.403342    0.585216    0.493403    11.00000    0.02773    0.03086 =
         0.02675    0.00133    0.00340    0.00224
AFIX  43
H6    2    0.257292    0.631105    0.488711    11.00000   -1.20000
AFIX   0
C7    1    0.810286    0.373957    0.661317    11.00000    0.02435    0.03191 =
         0.02071    0.00121    0.00657    0.00443
AFIX  23
H7B   2    0.806715    0.276786    0.648445    11.00000   -1.20000
H7A   2    0.977726    0.401070    0.676937    11.00000   -1.20000
AFIX   0
C8    1    0.693068    0.397296    0.739286    11.00000    0.02269    0.02581 =
         0.01778    0.00294    0.00417    0.00485
C9    1    0.786581    0.486258    0.805287    11.00000    0.01840    0.02577 =
         0.02168    0.00314    0.00297    0.00057
AFIX  43
H9    2    0.928358    0.532666    0.801790    11.00000   -1.20000
AFIX   0
C10   1    0.676201    0.508475    0.876315    11.00000    0.02103    0.02115 =
         0.01923    0.00063    0.00097   -0.00121
AFIX  43
H10   2    0.744775    0.568694    0.920923    11.00000   -1.20000
AFIX   0
C11   1    0.465201    0.443051    0.882749    11.00000    0.02017    0.01850 =
         0.01723    0.00343    0.00263    0.00190
C12   1    0.371996    0.354017    0.816006    11.00000    0.02087    0.02018 =
         0.02116    0.00150    0.00392   -0.00100
AFIX  43
H12   2    0.228548    0.308810    0.818680    11.00000   -1.20000
AFIX   0
C13   1    0.484455    0.330357    0.746075    11.00000    0.02493    0.02273 =
         0.01889   -0.00115    0.00241    0.00039
AFIX  43
H13   2    0.418950    0.267992    0.702344    11.00000   -1.20000
AFIX   0
C14   1    0.342791    0.466004    0.957337    11.00000    0.01776    0.01998 =
         0.01753    0.00159    0.00107    0.00086
C15   1    0.342955    0.591855    0.996854    11.00000    0.02163    0.01887 =
         0.02282    0.00178    0.00280   -0.00171
AFIX  43
H15   2    0.424119    0.664188    0.975930    11.00000   -1.20000
AFIX   0
C16   1    0.226626    0.612688    1.066025    11.00000    0.02338    0.01772 =
         0.02260   -0.00211    0.00213    0.00038
AFIX  43
H16   2    0.231535    0.698717    1.092329    11.00000   -1.20000
AFIX   0
C17   1    0.102662    0.509684    1.097637    11.00000    0.02070    0.02047 =
         0.01784    0.00084    0.00306    0.00380
C18   1    0.101336    0.383888    1.058411    11.00000    0.02382    0.01760 =
         0.02004    0.00324    0.00537    0.00012
AFIX  43
H18   2    0.018906    0.311849    1.079060    11.00000   -1.20000
AFIX   0
C19   1    0.219276    0.363133    0.989567    11.00000    0.02249    0.01681 =
         0.01967    0.00012    0.00292    0.00087
AFIX  43
H19   2    0.215817    0.276787    0.963764    11.00000   -1.20000
AFIX   0
C20   1   -0.035963    0.537383    1.169922    11.00000    0.02987    0.02197 =
         0.02421    0.00048    0.00987    0.00389
AFIX  23
H20A  2    0.043267    0.610371    1.207099    11.00000   -1.20000
H20B  2   -0.195101    0.569530    1.143272    11.00000   -1.20000
AFIX   0
C21   1   -0.061885    0.418770    1.226670    11.00000    0.02419    0.02202 =
         0.01828   -0.00309    0.00817    0.00355
C22   1    0.119863    0.379975    1.293409    11.00000    0.02157    0.02913 =
         0.02556   -0.00277    0.00489    0.00094
AFIX  43
H22   2    0.264477    0.427963    1.303759    11.00000   -1.20000
AFIX   0
C23   1    0.087332    0.270434    1.344617    11.00000    0.02795    0.03389 =
         0.02417    0.00187    0.00406    0.00746
AFIX  43
H23   2    0.213139    0.245776    1.390006    11.00000   -1.20000
AFIX   0
N24   3   -0.109898    0.197457    1.334078    11.00000    0.03476    0.02913 =
         0.02888    0.00286    0.01216    0.00200
C25   1   -0.283091    0.235597    1.269900    11.00000    0.02943    0.03301 =
         0.03064   -0.00450    0.01136   -0.00578
AFIX  43
H25   2   -0.425462    0.185492    1.261080    11.00000   -1.20000
AFIX   0
C26   1   -0.268430    0.343383    1.215452    11.00000    0.02400    0.03285 =
         0.02367   -0.00240    0.00472    0.00056
AFIX  43
H26   2   -0.397817    0.365772    1.170880    11.00000   -1.20000
AFIX   0
HKLF 4


REM  LD3 in P2(1)
REM wR2 = 0.0677, GooF = S = 1.038, Restrained GooF = 1.038 for all data
REM R1 = 0.0256 for 3451 Fo > 4sig(Fo) and 0.0260 for all 3501 data
REM 235 parameters refined using 1 restraints

END

WGHT      0.0403      0.1306

REM Instructions for potential hydrogen bonds
EQIV $1 -x, y+1/2, -z+2
HTAB C5 N24_$1

REM Highest difference peak  0.168,  deepest hole -0.148,  1-sigma level  0.030
Q1    1   0.4020  0.4592  0.9177  11.00000  0.05    0.17
Q2    1   0.7447  0.3953  0.6975  11.00000  0.05    0.16
Q3    1   0.0401  0.5238  1.1376  11.00000  0.05    0.16
Q4    1   0.8840  0.2497  0.6607  11.00000  0.05    0.12
Q5    1   0.6995  0.4791  0.7570  11.00000  0.05    0.12
Q6    1   0.3563  0.5241  0.9763  11.00000  0.05    0.12
Q7    1   0.7326  0.4816  0.8427  11.00000  0.05    0.11
Q8    1   0.7676  0.4183  0.7823  11.00000  0.05    0.11
Q9    1  -0.0429  0.4721  1.1962  11.00000  0.05    0.11
Q10   1   0.5704  0.4706  0.8770  11.00000  0.05    0.10
Q11   1   0.4208  0.3610  0.7759  11.00000  0.05    0.10
Q12   1   0.1079  0.4513  1.0779  11.00000  0.05    0.10
Q13   1   0.3186  0.4097  0.9826  11.00000  0.05    0.10
Q14   1   0.1951  0.3771  1.0378  11.00000  0.05    0.10
Q15   1   0.3885  0.4256  0.8415  11.00000  0.05    0.10
Q16   1   0.7413  0.4138  0.6230  11.00000  0.05    0.09
Q17   1   0.2315  0.4276  0.9585  11.00000  0.05    0.09
Q18   1  -0.2448  0.2467  1.2153  11.00000  0.05    0.09
Q19   1  -0.2019  0.6147  1.2592  11.00000  0.05    0.09
Q20   1   0.2963  0.5434  1.2993  11.00000  0.05    0.09
;
_shelx_res_checksum              78848
####################################################################### 
# 
# This file contains crystal structure data downloaded from the 
# Cambridge Structural Database (CSD) hosted by the Cambridge 
# Crystallographic Data Centre (CCDC).
# 
# Full information about CCDC data access policies and citation 
# guidelines are available at http://www.ccdc.cam.ac.uk/access/V1 
# 
# Audit and citation data items may have been added by the CCDC. 
# Please retain this information to preserve the provenance of 
# this file and to allow appropriate attribution of the data. 
# 
#######################################################################

data_2c
_database_code_depnum_ccdc_archive 'CCDC 2253376'
loop_
_audit_author_name
_audit_author_address
'Liliana Dobrzanska'
;Nicolaus Copernicus University 
Poland
;
_audit_update_record             
;
2023-04-02 deposited with the CCDC.	2023-10-06 downloaded from the CCDC.
;

_audit_creation_method           SHELXL-2018/3
_shelx_SHELXL_version_number     2018/3
_chemical_name_systematic        ?
_chemical_name_common            ?
_chemical_melting_point          ?
_chemical_formula_moiety         ?
_chemical_formula_sum            'C20 H18 N4'
_chemical_formula_weight         314.38

loop_
_atom_type_symbol
_atom_type_description
_atom_type_scat_dispersion_real
_atom_type_scat_dispersion_imag
_atom_type_scat_source
C C 0.0181 0.0091 'International Tables Vol C Tables 4.2.6.8 and 6.1.1.4'
H H 0.0000 0.0000 'International Tables Vol C Tables 4.2.6.8 and 6.1.1.4'
N N 0.0311 0.0180 'International Tables Vol C Tables 4.2.6.8 and 6.1.1.4'

_space_group_crystal_system      orthorhombic
_space_group_IT_number           61
_space_group_name_H-M_alt        'P b c a'
_space_group_name_Hall           '-P 2ac 2ab'

_shelx_space_group_comment       
;
The symmetry employed for this shelxl refinement is uniquely defined
by the following loop, which should always be used as a source of
symmetry information in preference to the above space-group names.
They are only intended as comments.
;

loop_
_space_group_symop_operation_xyz
'x, y, z'
'-x+1/2, -y, z+1/2'
'x+1/2, -y+1/2, -z'
'-x, y+1/2, -z+1/2'
'-x, -y, -z'
'x-1/2, y, -z-1/2'
'-x-1/2, y-1/2, z'
'x, -y-1/2, z-1/2'

_cell_length_a                   18.2880(5)
_cell_length_b                   7.9130(2)
_cell_length_c                   22.3941(5)
_cell_angle_alpha                90
_cell_angle_beta                 90
_cell_angle_gamma                90
_cell_volume                     3240.72(14)
_cell_formula_units_Z            8
_cell_measurement_temperature    100(2)
_cell_measurement_reflns_used    7291
_cell_measurement_theta_min      3.9080
_cell_measurement_theta_max      67.0290

_exptl_crystal_description       prism
_exptl_crystal_colour            colorless
_exptl_crystal_density_meas      ?
_exptl_crystal_density_method    ?
_exptl_crystal_density_diffrn    1.289
_exptl_crystal_F_000             1328
_exptl_transmission_factor_min   0.66756
_exptl_transmission_factor_max   1.00000
_exptl_crystal_size_max          0.140
_exptl_crystal_size_mid          0.060
_exptl_crystal_size_min          0.040
_exptl_absorpt_coefficient_mu    0.618
_shelx_estimated_absorpt_T_min   0.919
_shelx_estimated_absorpt_T_max   0.976
_exptl_absorpt_correction_type   multi-scan
_exptl_absorpt_process_details   
;
CrysAlisPro 1.171.41.93a (Rigaku Oxford Diffraction, 2020)
Empirical absorption correction using spherical harmonics,
implemented in SCALE3 ABSPACK scaling algorithm.
;
_oxdiff_exptl_absorpt_empirical_full_min 0.624
_oxdiff_exptl_absorpt_empirical_full_max 1.822
_exptl_absorpt_special_details   ?
_diffrn_ambient_temperature      100(2)
_diffrn_radiation_wavelength     1.54184
_diffrn_radiation_type           CuK\a
_diffrn_source                   ?
_diffrn_measurement_device_type  'XtaLAB Synergy, Dualflex, HyPix'
_diffrn_detector                 'Hybrid Pixel Array Detector'
_diffrn_detector_type            HyPix
_diffrn_detector_area_resol_mean 10.0000
_diffrn_reflns_number            27548
_diffrn_reflns_av_unetI/netI     0.0336
_diffrn_reflns_av_R_equivalents  0.0638
_diffrn_reflns_limit_h_min       -22
_diffrn_reflns_limit_h_max       21
_diffrn_reflns_limit_k_min       -9
_diffrn_reflns_limit_k_max       9
_diffrn_reflns_limit_l_min       -26
_diffrn_reflns_limit_l_max       19
_diffrn_reflns_theta_min         3.948
_diffrn_reflns_theta_max         68.576
_diffrn_reflns_theta_full        67.684
_diffrn_measured_fraction_theta_max 0.999
_diffrn_measured_fraction_theta_full 0.999
_diffrn_reflns_Laue_measured_fraction_max 0.999
_diffrn_reflns_Laue_measured_fraction_full 0.999
_diffrn_reflns_point_group_measured_fraction_max 0.999
_diffrn_reflns_point_group_measured_fraction_full 0.999
_reflns_number_total             2985
_reflns_number_gt                2368
_reflns_threshold_expression     'I > 2\s(I)'
_reflns_Friedel_coverage         0.000
_reflns_Friedel_fraction_max     .
_reflns_Friedel_fraction_full    .

_reflns_special_details          
;
 Reflections were merged by SHELXL according to the crystal
 class for the calculation of statistics and refinement.
 
 _reflns_Friedel_fraction is defined as the number of unique
 Friedel pairs measured divided by the number that would be
 possible theoretically, ignoring centric projections and
 systematic absences.
;

_computing_data_collection       'CrysAlisPro 1.171.41.93a (Rigaku OD, 2020)'
_computing_cell_refinement       'CrysAlisPro 1.171.41.93a (Rigaku OD, 2020)'
_computing_data_reduction        'CrysAlisPro 1.171.41.93a (Rigaku OD, 2020)'
_computing_structure_solution    ?
_computing_structure_refinement  'SHELXL-2018/3 (Sheldrick, 2018)'
_computing_molecular_graphics    ?
_computing_publication_material  ?
_refine_special_details          ?
_refine_ls_structure_factor_coef Fsqd
_refine_ls_matrix_type           full
_refine_ls_weighting_scheme      calc
_refine_ls_weighting_details     
'w=1/[\s^2^(Fo^2^)+(0.0430P)^2^+1.0214P] where P=(Fo^2^+2Fc^2^)/3'
_atom_sites_solution_primary     direct
_atom_sites_solution_secondary   ?
_atom_sites_solution_hydrogens   geom
_refine_ls_hydrogen_treatment    constr
_refine_ls_extinction_method     none
_refine_ls_extinction_coef       .
_refine_ls_number_reflns         2985
_refine_ls_number_parameters     217
_refine_ls_number_restraints     0
_refine_ls_R_factor_all          0.0520
_refine_ls_R_factor_gt           0.0382
_refine_ls_wR_factor_ref         0.0989
_refine_ls_wR_factor_gt          0.0921
_refine_ls_goodness_of_fit_ref   1.033
_refine_ls_restrained_S_all      1.033
_refine_ls_shift/su_max          0.000
_refine_ls_shift/su_mean         0.000

loop_
_atom_site_label
_atom_site_type_symbol
_atom_site_fract_x
_atom_site_fract_y
_atom_site_fract_z
_atom_site_U_iso_or_equiv
_atom_site_adp_type
_atom_site_occupancy
_atom_site_site_symmetry_order
_atom_site_calc_flag
_atom_site_refinement_flags_posn
_atom_site_refinement_flags_adp
_atom_site_refinement_flags_occupancy
_atom_site_disorder_assembly
_atom_site_disorder_group
N1 N 0.89668(7) -0.07147(16) 0.23956(5) 0.0326(3) Uani 1 1 d . . . . .
N3 N 0.80170(8) -0.18310(18) 0.19181(6) 0.0412(3) Uani 1 1 d . . . . .
N22 N 0.94191(8) 1.19826(18) 0.63404(6) 0.0425(4) Uani 1 1 d . . . . .
N20 N 0.86932(7) 1.03909(16) 0.57820(6) 0.0337(3) Uani 1 1 d . . . . .
C13 C 0.86345(8) 0.54682(19) 0.43402(7) 0.0312(3) Uani 1 1 d . . . . .
C4 C 0.82327(9) -0.2879(2) 0.23732(7) 0.0389(4) Uani 1 1 d . . . . .
H4 H 0.800856 -0.393021 0.246585 0.047 Uiso 1 1 calc R U . . .
C17 C 0.86640(8) 0.6622(2) 0.53426(7) 0.0330(3) Uani 1 1 d . . . . .
H17 H 0.881742 0.652623 0.574653 0.040 Uiso 1 1 calc R U . . .
C21 C 0.87999(9) 1.1129(2) 0.63158(7) 0.0405(4) Uani 1 1 d . . . . .
H21 H 0.846627 1.104548 0.663956 0.049 Uiso 1 1 calc R U . . .
C8 C 0.86028(8) 0.2528(2) 0.30066(7) 0.0350(4) Uani 1 1 d . . . . .
H8 H 0.828037 0.224923 0.268895 0.042 Uiso 1 1 calc R U . . .
C18 C 0.88532(8) 0.5373(2) 0.49372(7) 0.0324(3) Uani 1 1 d . . . . .
H18 H 0.913628 0.443567 0.506736 0.039 Uiso 1 1 calc R U . . .
C10 C 0.88506(8) 0.41612(19) 0.38986(7) 0.0314(3) Uani 1 1 d . . . . .
C12 C 0.97413(8) 0.2170(2) 0.35131(7) 0.0347(4) Uani 1 1 d . . . . .
H12 H 1.020603 0.164269 0.354835 0.042 Uiso 1 1 calc R U . . .
C15 C 0.80305(9) 0.8109(2) 0.45750(7) 0.0383(4) Uani 1 1 d . . . . .
H15 H 0.774942 0.905050 0.444607 0.046 Uiso 1 1 calc R U . . .
C5 C 0.88106(9) -0.2211(2) 0.26739(7) 0.0365(4) Uani 1 1 d . . . . .
H5 H 0.905551 -0.268559 0.300833 0.044 Uiso 1 1 calc R U . . .
C11 C 0.95303(8) 0.3357(2) 0.39317(7) 0.0347(4) Uani 1 1 d . . . . .
H11 H 0.985407 0.363244 0.424882 0.042 Uiso 1 1 calc R U . . .
C7 C 0.92844(8) 0.1734(2) 0.30412(7) 0.0320(3) Uani 1 1 d . . . . .
C6 C 0.95331(8) 0.0500(2) 0.25667(7) 0.0355(4) Uani 1 1 d . . . . .
H6A H 0.968637 0.114070 0.220815 0.043 Uiso 1 1 calc R U . . .
H6B H 0.996461 -0.012508 0.271640 0.043 Uiso 1 1 calc R U . . .
C9 C 0.83896(8) 0.3708(2) 0.34247(7) 0.0338(4) Uani 1 1 d . . . . .
H9 H 0.792208 0.422244 0.339118 0.041 Uiso 1 1 calc R U . . .
C23 C 0.97209(9) 1.1778(2) 0.57858(7) 0.0382(4) Uani 1 1 d . . . . .
H23 H 1.017574 1.224364 0.566396 0.046 Uiso 1 1 calc R U . . .
C14 C 0.82116(8) 0.6856(2) 0.41695(7) 0.0353(4) Uani 1 1 d . . . . .
H14 H 0.804529 0.694118 0.376876 0.042 Uiso 1 1 calc R U . . .
C16 C 0.82527(8) 0.8012(2) 0.51663(7) 0.0348(4) Uani 1 1 d . . . . .
C2 C 0.84747(9) -0.0549(2) 0.19479(7) 0.0377(4) Uani 1 1 d . . . . .
H2 H 0.846101 0.039057 0.168388 0.045 Uiso 1 1 calc R U . . .
C19 C 0.80509(8) 0.9385(2) 0.56032(8) 0.0400(4) Uani 1 1 d . . . . .
H19A H 0.768259 1.013922 0.541876 0.048 Uiso 1 1 calc R U . . .
H19B H 0.782818 0.886821 0.596230 0.048 Uiso 1 1 calc R U . . .
C24 C 0.92823(9) 1.0819(2) 0.54339(7) 0.0368(4) Uani 1 1 d . . . . .
H24 H 0.936580 1.050792 0.502984 0.044 Uiso 1 1 calc R U . . .

loop_
_atom_site_aniso_label
_atom_site_aniso_U_11
_atom_site_aniso_U_22
_atom_site_aniso_U_33
_atom_site_aniso_U_23
_atom_site_aniso_U_13
_atom_site_aniso_U_12
N1 0.0294(7) 0.0342(7) 0.0341(7) -0.0014(5) 0.0021(5) -0.0001(6)
N3 0.0375(7) 0.0380(8) 0.0480(8) -0.0021(6) -0.0046(6) -0.0031(6)
N22 0.0440(8) 0.0372(8) 0.0462(8) -0.0060(6) -0.0003(6) -0.0040(7)
N20 0.0285(7) 0.0317(7) 0.0408(7) -0.0033(6) 0.0009(5) 0.0021(5)
C13 0.0213(7) 0.0323(8) 0.0399(8) 0.0006(7) -0.0009(6) -0.0039(6)
C4 0.0329(8) 0.0342(8) 0.0495(9) 0.0004(7) 0.0055(7) -0.0010(7)
C17 0.0246(7) 0.0373(8) 0.0373(8) 0.0000(7) -0.0011(6) -0.0034(7)
C21 0.0414(10) 0.0381(9) 0.0421(9) -0.0066(7) 0.0057(7) 0.0008(8)
C8 0.0280(7) 0.0410(9) 0.0361(8) -0.0008(7) -0.0043(6) -0.0033(7)
C18 0.0250(7) 0.0324(8) 0.0399(8) 0.0015(7) -0.0013(6) -0.0007(6)
C10 0.0269(7) 0.0321(8) 0.0352(8) 0.0035(6) -0.0004(6) -0.0024(6)
C12 0.0263(8) 0.0379(9) 0.0399(9) 0.0013(7) -0.0016(6) 0.0022(7)
C15 0.0299(8) 0.0362(9) 0.0487(9) 0.0014(7) -0.0037(7) 0.0033(7)
C5 0.0329(8) 0.0380(8) 0.0385(8) 0.0047(7) 0.0042(7) 0.0042(7)
C11 0.0276(8) 0.0386(9) 0.0381(8) -0.0013(7) -0.0053(6) -0.0010(7)
C7 0.0282(8) 0.0331(8) 0.0346(8) 0.0030(6) 0.0013(6) -0.0025(6)
C6 0.0285(8) 0.0398(9) 0.0382(8) -0.0011(7) -0.0007(6) -0.0027(7)
C9 0.0255(7) 0.0365(8) 0.0395(8) 0.0016(7) -0.0017(6) 0.0004(7)
C23 0.0360(9) 0.0333(8) 0.0453(9) 0.0011(7) 0.0030(7) -0.0033(7)
C14 0.0296(8) 0.0378(9) 0.0386(8) 0.0003(7) -0.0036(7) -0.0003(7)
C16 0.0225(7) 0.0361(9) 0.0458(9) -0.0034(7) 0.0001(6) -0.0024(6)
C2 0.0409(9) 0.0364(9) 0.0358(8) 0.0005(7) -0.0038(7) 0.0000(7)
C19 0.0259(8) 0.0429(9) 0.0513(10) -0.0076(8) -0.0007(7) 0.0019(7)
C24 0.0381(9) 0.0357(9) 0.0365(8) 0.0016(7) 0.0032(7) 0.0003(7)

_geom_special_details            
;
 All esds (except the esd in the dihedral angle between two l.s. planes)
 are estimated using the full covariance matrix.  The cell esds are taken
 into account individually in the estimation of esds in distances, angles
 and torsion angles; correlations between esds in cell parameters are only
 used when they are defined by crystal symmetry.  An approximate (isotropic)
 treatment of cell esds is used for estimating esds involving l.s. planes.
;

loop_
_geom_bond_atom_site_label_1
_geom_bond_atom_site_label_2
_geom_bond_distance
_geom_bond_site_symmetry_2
_geom_bond_publ_flag
N1 C2 1.354(2) . ?
N1 C5 1.368(2) . ?
N1 C6 1.4641(19) . ?
N3 C2 1.317(2) . ?
N3 C4 1.372(2) . ?
N22 C21 1.320(2) . ?
N22 C23 1.369(2) . ?
N20 C21 1.345(2) . ?
N20 C24 1.372(2) . ?
N20 C19 1.474(2) . ?
C13 C14 1.396(2) . ?
C13 C18 1.398(2) . ?
C13 C10 1.484(2) . ?
C4 C5 1.360(2) . ?
C4 H4 0.9500 . ?
C17 C18 1.386(2) . ?
C17 C16 1.390(2) . ?
C17 H17 0.9500 . ?
C21 H21 0.9500 . ?
C8 C9 1.378(2) . ?
C8 C7 1.398(2) . ?
C8 H8 0.9500 . ?
C18 H18 0.9500 . ?
C10 C11 1.399(2) . ?
C10 C9 1.402(2) . ?
C12 C11 1.382(2) . ?
C12 C7 1.391(2) . ?
C12 H12 0.9500 . ?
C15 C14 1.385(2) . ?
C15 C16 1.387(2) . ?
C15 H15 0.9500 . ?
C5 H5 0.9500 . ?
C11 H11 0.9500 . ?
C7 C6 1.513(2) . ?
C6 H6A 0.9900 . ?
C6 H6B 0.9900 . ?
C9 H9 0.9500 . ?
C23 C24 1.356(2) . ?
C23 H23 0.9500 . ?
C14 H14 0.9500 . ?
C16 C19 1.508(2) . ?
C2 H2 0.9500 . ?
C19 H19A 0.9900 . ?
C19 H19B 0.9900 . ?
C24 H24 0.9500 . ?

loop_
_geom_angle_atom_site_label_1
_geom_angle_atom_site_label_2
_geom_angle_atom_site_label_3
_geom_angle
_geom_angle_site_symmetry_1
_geom_angle_site_symmetry_3
_geom_angle_publ_flag
C2 N1 C5 106.42(13) . . ?
C2 N1 C6 126.89(13) . . ?
C5 N1 C6 126.64(13) . . ?
C2 N3 C4 104.22(14) . . ?
C21 N22 C23 104.33(13) . . ?
C21 N20 C24 106.49(13) . . ?
C21 N20 C19 126.28(14) . . ?
C24 N20 C19 127.19(13) . . ?
C14 C13 C18 117.57(14) . . ?
C14 C13 C10 120.86(14) . . ?
C18 C13 C10 121.56(14) . . ?
C5 C4 N3 110.85(15) . . ?
C5 C4 H4 124.6 . . ?
N3 C4 H4 124.6 . . ?
C18 C17 C16 120.90(14) . . ?
C18 C17 H17 119.5 . . ?
C16 C17 H17 119.5 . . ?
N22 C21 N20 112.58(15) . . ?
N22 C21 H21 123.7 . . ?
N20 C21 H21 123.7 . . ?
C9 C8 C7 121.27(14) . . ?
C9 C8 H8 119.4 . . ?
C7 C8 H8 119.4 . . ?
C17 C18 C13 121.10(15) . . ?
C17 C18 H18 119.4 . . ?
C13 C18 H18 119.4 . . ?
C11 C10 C9 117.26(14) . . ?
C11 C10 C13 121.22(13) . . ?
C9 C10 C13 121.50(14) . . ?
C11 C12 C7 121.08(14) . . ?
C11 C12 H12 119.5 . . ?
C7 C12 H12 119.5 . . ?
C14 C15 C16 121.09(15) . . ?
C14 C15 H15 119.5 . . ?
C16 C15 H15 119.5 . . ?
C4 C5 N1 105.85(14) . . ?
C4 C5 H5 127.1 . . ?
N1 C5 H5 127.1 . . ?
C12 C11 C10 121.44(14) . . ?
C12 C11 H11 119.3 . . ?
C10 C11 H11 119.3 . . ?
C12 C7 C8 117.80(14) . . ?
C12 C7 C6 120.87(14) . . ?
C8 C7 C6 121.28(14) . . ?
N1 C6 C7 113.25(12) . . ?
N1 C6 H6A 108.9 . . ?
C7 C6 H6A 108.9 . . ?
N1 C6 H6B 108.9 . . ?
C7 C6 H6B 108.9 . . ?
H6A C6 H6B 107.7 . . ?
C8 C9 C10 121.15(14) . . ?
C8 C9 H9 119.4 . . ?
C10 C9 H9 119.4 . . ?
C24 C23 N22 110.80(15) . . ?
C24 C23 H23 124.6 . . ?
N22 C23 H23 124.6 . . ?
C15 C14 C13 121.08(15) . . ?
C15 C14 H14 119.5 . . ?
C13 C14 H14 119.5 . . ?
C15 C16 C17 118.24(15) . . ?
C15 C16 C19 120.53(15) . . ?
C17 C16 C19 121.23(15) . . ?
N3 C2 N1 112.65(15) . . ?
N3 C2 H2 123.7 . . ?
N1 C2 H2 123.7 . . ?
N20 C19 C16 111.72(12) . . ?
N20 C19 H19A 109.3 . . ?
C16 C19 H19A 109.3 . . ?
N20 C19 H19B 109.3 . . ?
C16 C19 H19B 109.3 . . ?
H19A C19 H19B 107.9 . . ?
C23 C24 N20 105.79(14) . . ?
C23 C24 H24 127.1 . . ?
N20 C24 H24 127.1 . . ?

loop_
_geom_torsion_atom_site_label_1
_geom_torsion_atom_site_label_2
_geom_torsion_atom_site_label_3
_geom_torsion_atom_site_label_4
_geom_torsion
_geom_torsion_site_symmetry_1
_geom_torsion_site_symmetry_2
_geom_torsion_site_symmetry_3
_geom_torsion_site_symmetry_4
_geom_torsion_publ_flag
C2 N3 C4 C5 0.58(19) . . . . ?
C23 N22 C21 N20 0.32(19) . . . . ?
C24 N20 C21 N22 -0.87(19) . . . . ?
C19 N20 C21 N22 -178.41(15) . . . . ?
C16 C17 C18 C13 -0.3(2) . . . . ?
C14 C13 C18 C17 -0.8(2) . . . . ?
C10 C13 C18 C17 178.35(14) . . . . ?
C14 C13 C10 C11 144.67(15) . . . . ?
C18 C13 C10 C11 -34.4(2) . . . . ?
C14 C13 C10 C9 -34.0(2) . . . . ?
C18 C13 C10 C9 146.93(15) . . . . ?
N3 C4 C5 N1 -0.72(18) . . . . ?
C2 N1 C5 C4 0.55(17) . . . . ?
C6 N1 C5 C4 178.02(14) . . . . ?
C7 C12 C11 C10 0.2(2) . . . . ?
C9 C10 C11 C12 0.3(2) . . . . ?
C13 C10 C11 C12 -178.37(15) . . . . ?
C11 C12 C7 C8 -0.4(2) . . . . ?
C11 C12 C7 C6 176.86(15) . . . . ?
C9 C8 C7 C12 0.2(2) . . . . ?
C9 C8 C7 C6 -177.11(15) . . . . ?
C2 N1 C6 C7 91.62(19) . . . . ?
C5 N1 C6 C7 -85.35(18) . . . . ?
C12 C7 C6 N1 137.78(15) . . . . ?
C8 C7 C6 N1 -45.0(2) . . . . ?
C7 C8 C9 C10 0.3(2) . . . . ?
C11 C10 C9 C8 -0.6(2) . . . . ?
C13 C10 C9 C8 178.11(15) . . . . ?
C21 N22 C23 C24 0.36(19) . . . . ?
C16 C15 C14 C13 -1.1(2) . . . . ?
C18 C13 C14 C15 1.5(2) . . . . ?
C10 C13 C14 C15 -177.68(14) . . . . ?
C14 C15 C16 C17 0.1(2) . . . . ?
C14 C15 C16 C19 -179.93(15) . . . . ?
C18 C17 C16 C15 0.6(2) . . . . ?
C18 C17 C16 C19 -179.39(14) . . . . ?
C4 N3 C2 N1 -0.22(19) . . . . ?
C5 N1 C2 N3 -0.21(18) . . . . ?
C6 N1 C2 N3 -177.67(14) . . . . ?
C21 N20 C19 C16 -148.02(16) . . . . ?
C24 N20 C19 C16 34.9(2) . . . . ?
C15 C16 C19 N20 -110.10(17) . . . . ?
C17 C16 C19 N20 69.9(2) . . . . ?
N22 C23 C24 N20 -0.88(19) . . . . ?
C21 N20 C24 C23 1.03(17) . . . . ?
C19 N20 C24 C23 178.54(15) . . . . ?

_refine_diff_density_max         0.176
_refine_diff_density_min         -0.130
_refine_diff_density_rms         0.035

_shelx_res_file                  
;
REM  LD5 in Pbca
REM wR2 = 0.1025, GooF = S = 1.032, Restrained GooF = 1.032 for all data
REM R1 = 0.0386 for 2368 Fo > 4sig(Fo) and 0.0523 for all 2985 data
REM 217 parameters refined using 0 restraints
REM Highest difference peak  0.184,  deepest hole -0.137,  1-sigma level  0.036
TITL LD5 in Pbca
    C:\DOCUME~1\Liliana\Desktop\PRIORITY\LD5.res
    created by SHELXL-2018/3 at 22:54:20 on 13-Feb-2023
CELL 1.54184 18.2880 7.9130 22.3941 90.000 90.000 90.000
ZERR 8.0000 0.0005 0.0002 0.0005 0.000 0.000 0.000
LATT 1
SYMM 0.5-X, -Y, 0.5+Z
SYMM 0.5+X, 0.5-Y, -Z
SYMM -X, 0.5+Y, 0.5-Z
SFAC C H N
UNIT 160 144 32
MERG 2
FMAP 2 1 53
GRID
PLAN 120 0 0
TEMP -173
SIZE 0.14 0.06 0.04
BOND $H
HTAB
CONF
L.S. 7
ACTA
WGHT    0.043000    1.021400
FVAR       1.02130
N1    3    0.896675   -0.071473    0.239564    11.00000    0.02945    0.03420 =
         0.03411   -0.00135    0.00211   -0.00014
N3    3    0.801705   -0.183100    0.191812    11.00000    0.03750    0.03804 =
         0.04798   -0.00209   -0.00457   -0.00306
N22   3    0.941907    1.198260    0.634036    11.00000    0.04401    0.03719 =
         0.04617   -0.00604   -0.00026   -0.00403
N20   3    0.869320    1.039086    0.578201    11.00000    0.02852    0.03174 =
         0.04082   -0.00331    0.00088    0.00215
C13   1    0.863454    0.546824    0.434015    11.00000    0.02131    0.03230 =
         0.03986    0.00061   -0.00086   -0.00392
C4    1    0.823267   -0.287933    0.237322    11.00000    0.03295    0.03424 =
         0.04948    0.00041    0.00545   -0.00099
AFIX  43
H4    2    0.800856   -0.393021    0.246585    11.00000   -1.20000
AFIX   0
C17   1    0.866399    0.662169    0.534265    11.00000    0.02462    0.03726 =
         0.03725   -0.00004   -0.00108   -0.00345
AFIX  43
H17   2    0.881742    0.652623    0.574653    11.00000   -1.20000
AFIX   0
C21   1    0.879993    1.112914    0.631577    11.00000    0.04135    0.03811 =
         0.04206   -0.00660    0.00572    0.00082
AFIX  43
H21   2    0.846627    1.104548    0.663956    11.00000   -1.20000
AFIX   0
C8    1    0.860278    0.252808    0.300664    11.00000    0.02802    0.04100 =
         0.03609   -0.00085   -0.00434   -0.00325
AFIX  43
H8    2    0.828037    0.224923    0.268895    11.00000   -1.20000
AFIX   0
C18   1    0.885321    0.537255    0.493723    11.00000    0.02502    0.03235 =
         0.03987    0.00151   -0.00129   -0.00069
AFIX  43
H18   2    0.913628    0.443567    0.506736    11.00000   -1.20000
AFIX   0
C10   1    0.885060    0.416121    0.389859    11.00000    0.02692    0.03210 =
         0.03522    0.00349   -0.00039   -0.00239
C12   1    0.974129    0.216974    0.351312    11.00000    0.02629    0.03793 =
         0.03994    0.00129   -0.00158    0.00219
AFIX  43
H12   2    1.020603    0.164269    0.354835    11.00000   -1.20000
AFIX   0
C15   1    0.803047    0.810904    0.457499    11.00000    0.02985    0.03621 =
         0.04874    0.00137   -0.00367    0.00328
AFIX  43
H15   2    0.774942    0.905050    0.444607    11.00000   -1.20000
AFIX   0
C5    1    0.881063   -0.221098    0.267390    11.00000    0.03291    0.03798 =
         0.03854    0.00471    0.00418    0.00420
AFIX  43
H5    2    0.905551   -0.268559    0.300833    11.00000   -1.20000
AFIX   0
C11   1    0.953031    0.335682    0.393169    11.00000    0.02756    0.03858 =
         0.03807   -0.00127   -0.00531   -0.00101
AFIX  43
H11   2    0.985407    0.363244    0.424882    11.00000   -1.20000
AFIX   0
C7    1    0.928437    0.173410    0.304116    11.00000    0.02825    0.03306 =
         0.03461    0.00298    0.00129   -0.00247
C6    1    0.953307    0.050021    0.256668    11.00000    0.02845    0.03977 =
         0.03824   -0.00110   -0.00072   -0.00270
AFIX  23
H6A   2    0.968637    0.114070    0.220815    11.00000   -1.20000
H6B   2    0.996461   -0.012508    0.271640    11.00000   -1.20000
AFIX   0
C9    1    0.838958    0.370769    0.342471    11.00000    0.02549    0.03648 =
         0.03946    0.00161   -0.00173    0.00043
AFIX  43
H9    2    0.792208    0.422244    0.339118    11.00000   -1.20000
AFIX   0
C23   1    0.972086    1.177766    0.578584    11.00000    0.03605    0.03329 =
         0.04532    0.00114    0.00299   -0.00331
AFIX  43
H23   2    1.017574    1.224364    0.566396    11.00000   -1.20000
AFIX   0
C14   1    0.821156    0.685566    0.416953    11.00000    0.02960    0.03776 =
         0.03863    0.00030   -0.00360   -0.00030
AFIX  43
H14   2    0.804529    0.694118    0.376876    11.00000   -1.20000
AFIX   0
C16   1    0.825269    0.801248    0.516630    11.00000    0.02253    0.03608 =
         0.04579   -0.00336    0.00008   -0.00235
C2    1    0.847471   -0.054863    0.194788    11.00000    0.04089    0.03641 =
         0.03579    0.00046   -0.00376   -0.00005
AFIX  43
H2    2    0.846101    0.039057    0.168388    11.00000   -1.20000
AFIX   0
C19   1    0.805087    0.938523    0.560315    11.00000    0.02592    0.04292 =
         0.05125   -0.00763   -0.00071    0.00192
AFIX  23
H19A  2    0.768259    1.013922    0.541876    11.00000   -1.20000
H19B  2    0.782818    0.886821    0.596230    11.00000   -1.20000
AFIX   0
C24   1    0.928234    1.081888    0.543388    11.00000    0.03805    0.03573 =
         0.03651    0.00161    0.00318    0.00031
AFIX  43
H24   2    0.936580    1.050792    0.502984    11.00000   -1.20000
AFIX   0
HKLF 4


REM  LD5 in Pbca
REM wR2 = 0.0989, GooF = S = 1.033, Restrained GooF = 1.033 for all data
REM R1 = 0.0382 for 2368 Fo > 4sig(Fo) and 0.0520 for all 2985 data
REM 217 parameters refined using 0 restraints

END

WGHT      0.0430      1.0214

REM Instructions for potential hydrogen bonds
EQIV $1 x, -y+3/2, z-1/2
HTAB C6 N22_$1

REM Highest difference peak  0.176,  deepest hole -0.130,  1-sigma level  0.035
Q1    1   0.8861  0.5693  0.4575  11.00000  0.05    0.18
Q2    1   0.8735  0.4460  0.3587  11.00000  0.05    0.17
Q3    1   0.8723  0.4894  0.4134  11.00000  0.05    0.17
Q4    1   0.8362  0.8450  0.4837  11.00000  0.05    0.16
Q5    1   0.9394  0.1140  0.2779  11.00000  0.05    0.16
Q6    1   0.8001  0.7642  0.4974  11.00000  0.05    0.16
Q7    1   0.9402  1.2854  0.6656  11.00000  0.05    0.16
Q8    1   0.8601  0.5059  0.4612  11.00000  0.05    0.16
Q9    1   0.8620  0.6305  0.4159  11.00000  0.05    0.15
Q10   1   0.8136  0.8639  0.5381  11.00000  0.05    0.14
Q11   1   0.9050  0.3549  0.4024  11.00000  0.05    0.14
Q12   1   0.8764 -0.3062  0.2390  11.00000  0.05    0.13
Q13   1   0.9303  0.1253  0.3421  11.00000  0.05    0.13
Q14   1   0.8457 -0.1528  0.1615  11.00000  0.05    0.13
Q15   1   0.9198  0.9977  0.4970  11.00000  0.05    0.13
Q16   1   0.8622  0.7571  0.5179  11.00000  0.05    0.13
Q17   1   0.9046 -0.1177  0.2018  11.00000  0.05    0.13
Q18   1   0.9132 -0.2196  0.3162  11.00000  0.05    0.12
Q19   1   0.8637  0.0022  0.1576  11.00000  0.05    0.12
Q20   1   0.8774  0.9869  0.6178  11.00000  0.05    0.12
Q21   1   0.9449  1.2685  0.5974  11.00000  0.05    0.12
Q22   1   0.9041  1.0745  0.4983  11.00000  0.05    0.12
Q23   1   0.8773  0.7344  0.5049  11.00000  0.05    0.12
Q24   1   0.8209 -0.2795  0.1586  11.00000  0.05    0.12
Q25   1   0.8221 -0.2283  0.2742  11.00000  0.05    0.12
Q26   1   0.7849 -0.1882  0.2365  11.00000  0.05    0.12
Q27   1   0.8598  0.5822  0.5071  11.00000  0.05    0.12
Q28   1   0.8514  1.1146  0.5988  11.00000  0.05    0.12
Q29   1   0.8772  1.0144  0.6645  11.00000  0.05    0.12
Q30   1   0.8616 -0.0073  0.2366  11.00000  0.05    0.12
Q31   1   0.8822  0.1724  0.3201  11.00000  0.05    0.11
Q32   1   0.8235  0.7177  0.5379  11.00000  0.05    0.11
Q33   1   0.8274  0.5932  0.4404  11.00000  0.05    0.11
Q34   1   0.8456  0.3178  0.3810  11.00000  0.05    0.11
Q35   1   0.8273  1.1598  0.6374  11.00000  0.05    0.11
Q36   1   0.8953  0.6211  0.5151  11.00000  0.05    0.11
Q37   1   0.9626  0.2516  0.3205  11.00000  0.05    0.10
Q38   1   0.9000  0.1991  0.3016  11.00000  0.05    0.10
Q39   1   0.8312  0.7345  0.3761  11.00000  0.05    0.10
Q40   1   0.9463  1.1049  0.6633  11.00000  0.05    0.10
Q41   1   0.8406  0.9803  0.5761  11.00000  0.05    0.10
Q42   1   0.8678  1.1148  0.5409  11.00000  0.05    0.09
Q43   1   1.1012  0.2272  0.3560  11.00000  0.05    0.09
Q44   1   0.8567  0.9370  0.6615  11.00000  0.05    0.09
Q45   1   0.8680 -0.1689  0.3009  11.00000  0.05    0.09
Q46   1   0.8582  0.3163  0.3201  11.00000  0.05    0.09
Q47   1   0.8236  0.0868  0.1844  11.00000  0.05    0.09
Q48   1   0.7959 -0.2050  0.1396  11.00000  0.05    0.09
Q49   1   0.9765  1.1964  0.6752  11.00000  0.05    0.09
Q50   1   0.9578  0.0706  0.2052  11.00000  0.05    0.09
Q51   1   0.7971  0.9215  0.4225  11.00000  0.05    0.09
Q52   1   0.7834 -0.2599  0.1597  11.00000  0.05    0.09
Q53   1   0.8996  0.4093  0.5202  11.00000  0.05    0.09
Q54   1   0.8220 -0.2430  0.1973  11.00000  0.05    0.09
Q55   1   0.8249  0.7520  0.4432  11.00000  0.05    0.09
Q56   1   0.9223 -0.0087  0.2413  11.00000  0.05    0.09
Q57   1   0.9287  0.8797  0.5449  11.00000  0.05    0.09
Q58   1   0.9401  1.1978  0.5431  11.00000  0.05    0.09
Q59   1   0.8961 -0.0996  0.2809  11.00000  0.05    0.09
Q60   1   0.8153  0.1592  0.2811  11.00000  0.05    0.08
Q61   1   0.9187  0.4260  0.3791  11.00000  0.05    0.08
Q62   1   0.9809  0.1651  0.1788  11.00000  0.05    0.08
Q63   1   0.8180 -0.2327  0.1291  11.00000  0.05    0.08
Q64   1   0.8461  0.2749  0.3402  11.00000  0.05    0.08
Q65   1   0.8669  0.6278  0.5775  11.00000  0.05    0.08
Q66   1   0.8016  0.8792  0.6203  11.00000  0.05    0.08
Q67   1   0.8206  0.2421  0.3441  11.00000  0.05    0.08
Q68   1   0.9620  0.3154  0.4363  11.00000  0.05    0.08
Q69   1   0.8800 -0.2505  0.3407  11.00000  0.05    0.08
Q70   1   0.9860  1.0615  0.6222  11.00000  0.05    0.08
Q71   1   0.8628  0.9016  0.4404  11.00000  0.05    0.07
Q72   1   0.8488  0.3770  0.2984  11.00000  0.05    0.07
Q73   1   0.8963 -0.1305  0.2634  11.00000  0.05    0.07
Q74   1   0.8387  0.3184  0.2525  11.00000  0.05    0.07
Q75   1   0.8795  0.1210  0.1602  11.00000  0.05    0.07
Q76   1   0.9954 -0.0619  0.3192  11.00000  0.05    0.07
Q77   1   0.8439  0.5871  0.3824  11.00000  0.05    0.07
Q78   1   0.8371  0.8254  0.6268  11.00000  0.05    0.07
Q79   1   0.8640 -0.0726  0.2767  11.00000  0.05    0.07
Q80   1   0.8965  0.0641  0.4004  11.00000  0.05    0.07
Q81   1   1.0494  0.1810  0.3819  11.00000  0.05    0.07
Q82   1   1.0420  0.0433  0.3805  11.00000  0.05    0.07
Q83   1   0.9995  0.1117  0.3815  11.00000  0.05    0.07
Q84   1   0.9186  0.9619  0.5795  11.00000  0.05    0.07
Q85   1   0.8070  0.2147  0.2218  11.00000  0.05    0.07
Q86   1   0.9386  0.2199  0.3862  11.00000  0.05    0.07
Q87   1   0.7788  0.5132  0.3209  11.00000  0.05    0.07
Q88   1   0.8799  1.2791  0.6946  11.00000  0.05    0.07
Q89   1   0.8586  1.2020  0.5804  11.00000  0.05    0.07
Q90   1   0.8386 -0.0583  0.3196  11.00000  0.05    0.07
Q91   1   0.7752 -0.0811  0.1174  11.00000  0.05    0.07
Q92   1   0.7620 -0.1311  0.1607  11.00000  0.05    0.07
Q93   1   0.8385  1.0212  0.4013  11.00000  0.05    0.07
Q94   1   0.8217  0.1887  0.1851  11.00000  0.05    0.07
Q95   1   0.9628  1.1966  0.4647  11.00000  0.05    0.07
Q96   1   0.9222  1.1209  0.4247  11.00000  0.05    0.06
Q97   1   1.0158  1.3358  0.5811  11.00000  0.05    0.06
Q98   1   0.9045  0.3611  0.4890  11.00000  0.05    0.06
Q99   1   1.0832  0.1039  0.3152  11.00000  0.05    0.06
Q100  1   1.0807  0.0971  0.3651  11.00000  0.05    0.06
Q101  1   0.8757  0.7052  0.6233  11.00000  0.05    0.06
Q102  1   0.9024  1.0075  0.5651  11.00000  0.05    0.06
Q103  1   0.8011  1.2685  0.6273  11.00000  0.05    0.06
Q104  1   1.0537  0.2348  0.3191  11.00000  0.05    0.06
Q105  1   0.7926  1.0287  0.5188  11.00000  0.05    0.06
Q106  1   1.0379  0.2160  0.3329  11.00000  0.05    0.06
Q107  1   0.9397 -0.0248  0.3123  11.00000  0.05    0.06
Q108  1   0.8324  0.0845  0.2571  11.00000  0.05    0.06
Q109  1   0.9744  0.1780  0.4002  11.00000  0.05    0.06
Q110  1   0.8546 -0.1148  0.3354  11.00000  0.05    0.06
Q111  1   0.8343  0.8166  0.4201  11.00000  0.05    0.06
Q112  1   0.9053  1.2481  0.6277  11.00000  0.05    0.06
Q113  1   0.8116  0.4701  0.3164  11.00000  0.05    0.06
Q114  1   0.9156  1.3712  0.6198  11.00000  0.05    0.06
Q115  1   0.8279  0.9470  0.6609  11.00000  0.05    0.06
Q116  1   0.8984  1.1669  0.5555  11.00000  0.05    0.06
Q117  1   0.9215 -0.3697  0.2628  11.00000  0.05    0.06
Q118  1   0.9620 -0.1698  0.1978  11.00000  0.05    0.06
Q119  1   0.9647 -0.1448  0.3207  11.00000  0.05    0.06
Q120  1   0.9623  1.1481  0.6132  11.00000  0.05    0.06
;
_shelx_res_checksum              92498
